# Supplementary material for: Identification of IOMA-class neutralizing antibodies targeting the CD4-binding site on the HIV-1 envelope glycoprotein
Source: Nat Commun. 2022 Aug 3;13:4515. doi: 10.1038/s41467-022-32208-0 (PMC9349188; doi:10.1038/s41467-022-32208-0)
Supplement: Supplementary file 4 — Source Data [file 41467_2022_32208_MOESM4_ESM.xlsx]

## Sheet: Fig 1a
	Months	94UG1-3 (A)	JRCSF (B)	92BR020 (B)	93IN905 (C)	MGRM C026 (C)	92TH021 (CRF01_AE)	Geometric mean
	3.2	42	40	40	60	40	40	27
	7.5	148	188	41	40	78	49	67
	9.8	531	638	77	40	234	48	134
	12.3	915	943	168	43	420	63	234
	18.8	504	697	300	91	321	108	263
	23	364	767	432	83	618	121	301
	31.2	1233	1572	807	160	681	247	590
	34.9	1863	2498	1634	127	944	251	782
	52.8	1130	1282	1157	130	611	317	590

## Sheet: Fig 1d
		ACS101	ACS102	ACS103	VRC01
	0	0	0	0	0
	0.2	-0.0004713	-0.00069	-0.0007987	-0.0001167
	0.4	-0.0012389	-0.0014878	-0.0015436	-0.0001154
	0.6	-0.0023189	-0.0022406	-0.0024562	-0.0001973
	0.8	-0.0032637	-0.0027475	-0.0031171	-0.0002724
	1	-0.0038571	-0.0032503	-0.0041554	-0.0005665
	1.2	-0.0043443	-0.0034104	-0.0049915	-0.0007559
	1.4	-0.0046208	-0.0035701	-0.0056258	-0.0005915
	1.6	-0.0048791	-0.003922	-0.0062722	-0.0004987
	1.8	-0.005152	-0.004078	-0.0068754	-0.0004977
	2	-0.0052002	-0.0042296	-0.0064226	-0.0003668
	2.2	-0.004887	-0.0045886	-0.0060199	-0.0001933
	2.4	-0.0055377	-0.004846	-0.0059645	-0.0002444
	2.6	-0.0056135	-0.0047342	-0.0057708	0.00015335
	2.8	-0.0059239	-0.0047838	-0.0058335	5.369e-05
	3	-0.0057086	-0.004726	-0.0058765	0.0001744
	3.2	-0.0057692	-0.0045287	-0.0056408	3.327e-05
	3.4	-0.0059678	-0.0044079	-0.0050609	0.000354
	3.6	-0.006	-0.0041236	-0.0045873	0.00025176
	3.8	-0.0057412	-0.0037797	-0.0041538	0.00048713
	4	-0.0059383	-0.0034947	-0.0042736	0.00023877
	4.2	-0.0057882	-0.0028458	-0.0036581	-0.0001469
	4.4	-0.006142	-0.0025167	-0.0031607	-0.0002867
	4.6	-0.0061356	-0.0018352	-0.0028855	-0.0003083
	4.8	-0.0055936	-0.0015401	-0.0024102	-0.000638
	5	-0.0049811	-0.0009385	-0.0024861	-0.0008439
	5.2	-0.0046482	-0.000646	-0.0024323	-0.0006813
	5.4	-0.0044548	-0.0006469	-0.0026445	-0.0003405
	5.6	-0.0045538	-0.0008537	-0.002676	-0.0001622
	5.8	-0.0045757	-0.000878	-0.0025613	0.00030389
	6	-0.0044977	-0.0011904	-0.00201	0.00076112
	6.2	-0.0042632	-0.001577	-0.0023607	0.00109812
	6.4	-0.004445	-0.0015747	-0.0025342	0.0013447
	6.6	-0.0041634	-0.0015136	-0.0023633	0.00206379
	6.8	-0.0042901	-0.0015829	-0.0026855	0.00197223
	7	-0.0043374	-0.0015946	-0.0026358	0.00227683
	7.2	-0.0046065	-0.0018711	-0.0025584	0.00211104
	7.4	-0.004884	-0.0017672	-0.0022807	0.00260655
	7.6	-0.0044965	-0.0017095	-0.0023254	0.00265191
	7.8	-0.0041608	-0.0017364	-0.002026	0.00274028
	8	-0.003745	-0.0015476	-0.0015412	0.00259946
	8.2	-0.0034831	-0.0014332	-0.0009496	0.0023875
	8.4	-0.003028	-0.0014723	-0.000279	0.00232813
	8.6	-0.0022643	-0.0016551	4.741e-05	0.00232171
	8.8	-0.0019967	-0.0020665	0.00067697	0.00211086
	9	-0.0016915	-0.0017264	0.0011971	0.00232525
	9.2	-0.0014952	-0.0020126	0.00136125	0.00201258
	9.4	-0.001201	-0.0018928	0.00166532	0.00237646
	9.6	-0.0010749	-0.0016193	0.00236318	0.00231788
	9.8	-0.000918	-0.0014178	0.00286241	0.00230998
	10	-0.0002858	-0.0010854	0.00346748	0.00229187
	10.2	-0.0002153	-0.0008954	0.00370978	0.00288252
	10.4	-0.0002642	-0.00097	0.00437838	0.00327887
	10.6	-9.836e-05	-0.0008506	0.00498628	0.00376804
	10.8	-0.0004997	-0.0008239	0.00490833	0.00456709
	11	-0.0008135	-0.0009429	0.00501887	0.00544672
	11.2	-0.0009686	-0.0011861	0.00503198	0.0056306
	11.4	-0.0008555	-0.0010577	0.00561927	0.00618291
	11.6	-0.0004066	-0.001066	0.00607954	0.00658427
	11.8	-0.0001818	-0.0005449	0.00660181	0.00683369
	12	7.949e-05	-0.0002547	0.0070579	0.00659713
	12.2	-0.0001443	-8.316e-05	0.00719162	0.0069256
	12.4	-8.669e-05	1.628e-05	0.00712002	0.00734768
	12.6	0.00028097	6.588e-05	0.00718561	0.00753497
	12.8	0.0003215	0.00019726	0.00766237	0.00758912
	13	0.00057071	0.00069503	0.00814708	0.00752082
	13.2	0.00063196	0.00059985	0.0084915	0.006912
	13.4	0.00088096	0.00091169	0.00895637	0.00691182
	13.6	0.00137469	0.00111088	0.00937757	0.0067033
	13.8	0.00207196	0.00124612	0.00937308	0.00694049
	14	0.00294822	0.0013633	0.00972794	0.00712376
	14.2	0.00306147	0.00130576	0.0100889	0.00722737
	14.4	0.00369625	0.00099338	0.0108217	0.00748817
	14.6	0.00425579	0.00146258	0.0111545	0.0075585
	14.8	0.00440715	0.00139881	0.0111115	0.00811231
	15	0.00470992	0.00116256	0.0117843	0.00814235
	15.2	0.00496307	0.00145122	0.0123173	0.00775267
	15.4	0.00548095	0.00166331	0.0127399	0.00841282
	15.6	0.00590853	0.00204576	0.0129478	0.00836542
	15.8	0.00589708	0.00256749	0.0131836	0.0087169
	16	0.00587772	0.0024431	0.0137515	0.00935274
	16.2	0.00587363	0.00270183	0.0136774	0.00976146
	16.4	0.00595674	0.00260844	0.0139248	0.0100921
	16.6	0.00589361	0.00253198	0.0141365	0.0101699
	16.8	0.0055553	0.00242098	0.0148668	0.0102579
	17	0.0056259	0.00272681	0.0152495	0.0104233
	17.2	0.00613419	0.00259005	0.0156111	0.0102005
	17.4	0.00665178	0.0029001	0.0156886	0.0106903
	17.6	0.00724354	0.00283507	0.0156359	0.0112279
	17.8	0.00738956	0.00276841	0.0157961	0.011273
	18	0.00775099	0.00297189	0.0160278	0.0113893
	18.2	0.00798908	0.00332059	0.01645	0.0115747
	18.4	0.00817471	0.00354942	0.0168078	0.0122888
	18.6	0.00852471	0.00417163	0.0169549	0.0125576
	18.8	0.00873539	0.00414781	0.0167891	0.013059
	19	0.0087283	0.00448734	0.0170997	0.0133225
	19.2	0.00856698	0.00522778	0.0173974	0.0140528
	19.4	0.00874823	0.0054608	0.0174902	0.0147837
	19.6	0.00868381	0.00608357	0.0176127	0.0150263
	19.8	0.00867493	0.00635894	0.0175338	0.0158649
	20	0.00867516	0.00658671	0.0176625	0.0165106
	20.2	0.00895386	0.00666656	0.0179773	0.0167528
	20.4	0.00908422	0.00651828	0.0183741	0.0172665
	20.6	0.00922548	0.00663487	0.0186172	0.017615
	20.8	0.00997582	0.00692477	0.0193024	0.0177591
	21	0.0106135	0.00721054	0.0194849	0.0178048
	21.2	0.0109711	0.00752565	0.0195501	0.0177302
	21.4	0.0111566	0.0076203	0.0199899	0.017989
	21.6	0.0113432	0.00745022	0.0201841	0.0179598
	21.8	0.0113357	0.00754983	0.0206064	0.0178894
	22	0.011607	0.00792966	0.0208727	0.0179519
	22.2	0.0115323	0.00825334	0.0216674	0.0179134
	22.4	0.0116686	0.0082893	0.0219195	0.0177577
	22.6	0.012162	0.00848714	0.0222982	0.0179313
	22.8	0.0123497	0.0086377	0.0225081	0.0182112
	23	0.0122301	0.00914803	0.0227783	0.0182208
	23.2	0.012244	0.0094469	0.0231551	0.018713
	23.4	0.0129348	0.00972963	0.0230374	0.0186376
	23.6	0.013358	0.0100531	0.0233649	0.0189653
	23.8	0.0140875	0.0100051	0.023596	0.0192777
	24	0.0144478	0.0104019	0.0236309	0.0202403
	24.2	0.0149054	0.0103752	0.0242833	0.0205777
	24.4	0.0155306	0.0107834	0.0243763	0.0210085
	24.6	0.0157534	0.0114725	0.0247645	0.0212119
	24.8	0.0163621	0.0117922	0.0248587	0.0212703
	25	0.0164157	0.0121577	0.0252875	0.0215738
	25.2	0.0163549	0.0124151	0.025555	0.0216984
	25.4	0.0163222	0.0121417	0.0264131	0.0218888
	25.6	0.0160676	0.0121397	0.0270112	0.022005
	25.8	0.0158555	0.0117079	0.0277492	0.0218486
	26	0.0158022	0.0116813	0.02884	0.0221994
	26.2	0.0159592	0.0112871	0.029773	0.0224407
	26.4	0.0162454	0.0110598	0.0302447	0.022325
	26.6	0.0162662	0.011089	0.0310316	0.0231602
	26.8	0.0161201	0.0112233	0.0313909	0.023742
	27	0.0158185	0.0112327	0.0317368	0.023434
	27.2	0.0157655	0.0111529	0.0321016	0.0237036
	27.4	0.0157878	0.0115046	0.0323929	0.0237457
	27.6	0.0157549	0.0118003	0.0330364	0.0238751
	27.8	0.0161053	0.012269	0.0332591	0.0244601
	28	0.0161695	0.0128068	0.0329335	0.024471
	28.2	0.0165317	0.0132623	0.0329704	0.0242539
	28.4	0.0172899	0.0139484	0.0329866	0.0242537
	28.6	0.0175306	0.0145417	0.0330791	0.0241865
	28.8	0.0182058	0.0147441	0.0325627	0.0247547
	29	0.018475	0.0151598	0.0324953	0.0250497
	29.2	0.0190367	0.0148864	0.0326181	0.0250982
	29.4	0.0199868	0.0151884	0.0331738	0.0252136
	29.6	0.0207088	0.0155251	0.033713	0.0254875
	29.8	0.0213758	0.0155796	0.0341881	0.0259202
	30	0.021962	0.015769	0.0348997	0.0263662
	30.2	0.0225742	0.0156715	0.0353772	0.0262839
	30.4	0.0229233	0.0160758	0.0356563	0.0260627
	30.6	0.0230731	0.0158011	0.0358175	0.0268695
	30.8	0.0235647	0.015673	0.0357788	0.0273092
	31	0.0232769	0.0155816	0.0360416	0.0268816
	31.2	0.0229963	0.0157356	0.0362774	0.0268112
	31.4	0.0229474	0.0160141	0.0365004	0.0266454
	31.6	0.0229088	0.0159827	0.037024	0.0269096
	31.8	0.0230814	0.0160575	0.0371783	0.0272529
	32	0.0230641	0.0160772	0.0373543	0.0276796
	32.2	0.023401	0.0163736	0.0378047	0.0285356
	32.4	0.0233105	0.0163613	0.0380783	0.0287984
	32.6	0.022971	0.0165633	0.0376836	0.0295782
	32.8	0.0230301	0.016869	0.0375542	0.0301909
	33	0.0235535	0.0170924	0.0378958	0.0304448
	33.2	0.0241349	0.01719	0.0384564	0.0307868
	33.4	0.0245183	0.018243	0.0390993	0.0312058
	33.6	0.02499	0.0187997	0.0397261	0.0318785
	33.8	0.0252636	0.019125	0.0400892	0.0325033
	34	0.0256881	0.0196436	0.0408541	0.0325303
	34.2	0.0263868	0.0201845	0.0413311	0.032791
	34.4	0.0266456	0.020349	0.0418575	0.0332794
	34.6	0.0272207	0.0202683	0.0419098	0.0341347
	34.8	0.027879	0.0204695	0.0420409	0.0345381
	35	0.0276637	0.02071	0.0423651	0.0342132
	35.2	0.0277454	0.0207049	0.043099	0.0346113
	35.4	0.0280967	0.0207376	0.0434505	0.0350816
	35.6	0.0278729	0.020268	0.0436421	0.0356836
	35.8	0.0280775	0.0200527	0.0440084	0.0359976
	36	0.0282155	0.0201111	0.0440311	0.0365836
	36.2	0.0284063	0.0200026	0.0440366	0.0370091
	36.4	0.0283928	0.019677	0.0441519	0.0371339
	36.6	0.0286489	0.0199467	0.0440979	0.0375016
	36.8	0.0291968	0.0205742	0.0444932	0.037703
	37	0.0299128	0.0206234	0.0448449	0.0381926
	37.2	0.0304713	0.0205002	0.0449084	0.0383716
	37.4	0.0306526	0.0207961	0.0453383	0.0386008
	37.6	0.03104	0.0208661	0.0460826	0.0392996
	37.8	0.0313253	0.0210418	0.0462679	0.0396971
	38	0.0317209	0.0218266	0.04667	0.0403069
	38.2	0.0320611	0.022198	0.0468527	0.0409271
	38.4	0.032444	0.0225997	0.0473768	0.0416485
	38.6	0.0329798	0.0228386	0.0474921	0.0418581
	38.8	0.0332742	0.0226165	0.0484014	0.0419227
	39	0.0332549	0.0227765	0.0494477	0.0417081
	39.2	0.0333125	0.0227707	0.0504665	0.0415995
	39.4	0.0334142	0.0227398	0.050918	0.0413422
	39.6	0.0334346	0.0224704	0.0509244	0.0411773
	39.8	0.0338537	0.0227027	0.0512936	0.0412033
	40	0.0341202	0.0227702	0.0512023	0.0412187
	40.2	0.034418	0.0226285	0.051639	0.0415386
	40.4	0.0344219	0.0229366	0.0521487	0.0417139
	40.6	0.0346837	0.0233401	0.0521115	0.041805
	40.8	0.0345671	0.023572	0.0519864	0.0424056
	41	0.0348588	0.0233393	0.052089	0.0426376
	41.2	0.0350429	0.0232644	0.0514362	0.0429841
	41.4	0.0349359	0.0235146	0.0517523	0.0433836
	41.6	0.0353443	0.0241201	0.052125	0.044256
	41.8	0.0354506	0.0244231	0.0516477	0.0445719
	42	0.0353504	0.0249345	0.0516574	0.04559
	42.2	0.0352902	0.024933	0.0520918	0.0458091
	42.4	0.0356772	0.0249117	0.0523099	0.0460596
	42.6	0.0354877	0.0250235	0.0528328	0.0461698
	42.8	0.035369	0.0253334	0.0535969	0.0462061
	43	0.0355416	0.0256459	0.0541414	0.0460723
	43.2	0.0356512	0.0255111	0.0547912	0.0460188
	43.4	0.0358904	0.025553	0.0556494	0.0460654
	43.6	0.0361943	0.0256941	0.0561924	0.0461205
	43.8	0.0365002	0.0255265	0.0571006	0.0461687
	44	0.0366403	0.0253272	0.057584	0.046244
	44.2	0.0370016	0.0256645	0.0583694	0.046815
	44.4	0.0372823	0.0255323	0.0591113	0.0473341
	44.6	0.0378232	0.0255095	0.0591539	0.0478125
	44.8	0.0381211	0.0255331	0.0597137	0.0480521
	45	0.0393512	0.0257734	0.060296	0.0481461
	45.2	0.0399479	0.0262571	0.0606311	0.0484404
	45.4	0.04044	0.026855	0.0612856	0.0483662
	45.6	0.0407356	0.0274682	0.0616286	0.0489639
	45.8	0.0407123	0.0275447	0.0616668	0.0492555
	46	0.0410161	0.0282011	0.0617791	0.0500087
	46.2	0.0412922	0.0286344	0.0620325	0.0499414
	46.4	0.0413852	0.0295207	0.0617595	0.0501123
	46.6	0.0413033	0.0303776	0.0618088	0.0504208
	46.8	0.0412619	0.0311893	0.0617289	0.050344
	47	0.0414001	0.0314708	0.0620323	0.0503537
	47.2	0.0414475	0.0319586	0.0625793	0.05073
	47.4	0.0413648	0.0326265	0.0625233	0.0510131
	47.6	0.0414259	0.0333416	0.0624402	0.0510849
	47.8	0.0415007	0.0335513	0.0623017	0.0509562
	48	0.0416227	0.0340303	0.0624674	0.0514614
	48.2	0.0418418	0.0342433	0.0629838	0.0521021
	48.4	0.0418757	0.0338542	0.06335	0.0525241
	48.6	0.0420677	0.03418	0.063455	0.0527133
	48.8	0.0425383	0.0341649	0.0641717	0.0526317
	49	0.0432493	0.0344598	0.0646477	0.0531895
	49.2	0.0433853	0.0346436	0.0651457	0.053176
	49.4	0.0437677	0.0346413	0.0652577	0.0534182
	49.6	0.0438028	0.0337932	0.0655768	0.0535351
	49.8	0.0442954	0.0340934	0.0658302	0.0536248
	50	0.0448357	0.033681	0.0661424	0.0541023
	50.2	0.0448554	0.0337472	0.0672126	0.0536473
	50.4	0.0451876	0.0341242	0.0674854	0.0539236
	50.6	0.0455152	0.0338774	0.0680488	0.0538791
	50.8	0.0454973	0.0339081	0.0684349	0.0540606
	51	0.0455024	0.0337093	0.068835	0.0543549
	51.2	0.045357	0.0339563	0.0690169	0.0547347
	51.4	0.0452421	0.0339805	0.0692149	0.0547366
	51.6	0.0456389	0.0341709	0.0689437	0.05455
	51.8	0.0458951	0.0339623	0.0690732	0.0548032
	52	0.0463644	0.0341727	0.0693479	0.0556663
	52.2	0.0466098	0.0341634	0.0695169	0.0562238
	52.4	0.0470719	0.0343224	0.0697496	0.0566774
	52.6	0.0472102	0.0347343	0.0696194	0.0568048
	52.8	0.0475743	0.0351576	0.0695146	0.0572486
	53	0.0481028	0.0351477	0.0698075	0.0578482
	53.2	0.0483893	0.0353944	0.0698168	0.0578686
	53.4	0.048804	0.0355218	0.0697663	0.0583253
	53.6	0.0487626	0.0355635	0.0697938	0.058548
	53.8	0.0494129	0.0365197	0.070439	0.0593067
	54	0.0495782	0.0368431	0.0709512	0.0598657
	54.2	0.0500786	0.0376554	0.0715031	0.0598254
	54.4	0.0507176	0.0379203	0.0718107	0.0603742
	54.6	0.0505097	0.0375433	0.072803	0.0603503
	54.8	0.0505758	0.0374504	0.0733909	0.0607
	55	0.0507059	0.0374586	0.074355	0.0609001
	55.2	0.0507243	0.0377399	0.0749793	0.0613328
	55.4	0.0513729	0.0374171	0.0759715	0.0614928
	55.6	0.0520005	0.0376	0.0759402	0.0617889
	55.8	0.052545	0.0378689	0.07666	0.0619589
	56	0.0529658	0.0381652	0.0772294	0.0620557
	56.2	0.0530999	0.037758	0.0777267	0.0621565
	56.4	0.0530128	0.0378036	0.0777237	0.0621375
	56.6	0.0524648	0.037949	0.0775288	0.0620691
	56.8	0.0528112	0.0381889	0.0773967	0.0624654
	57	0.0529388	0.0382581	0.0777877	0.0629359
	57.2	0.0525953	0.0388011	0.0777466	0.0632182
	57.4	0.0526935	0.0392112	0.0775973	0.0635311
	57.6	0.0528175	0.0396222	0.077645	0.0639847
	57.8	0.0530961	0.0400346	0.0779756	0.0645939
	58	0.0532304	0.0404504	0.0777811	0.0652549
	58.2	0.0536604	0.0403837	0.0780381	0.0655577
	58.4	0.0536087	0.0401302	0.0783043	0.0659464
	58.6	0.0535642	0.0398268	0.0789056	0.0659126
	58.8	0.0541077	0.0399367	0.0793415	0.0661958
	59	0.0544281	0.0402022	0.0799165	0.0666631
	59.2	0.0547187	0.0403981	0.0801278	0.0669822
	59.4	0.0552145	0.0404579	0.0806467	0.067263
	59.6	0.0552513	0.0406474	0.08095	0.0669484
	59.8	0.055748	0.0410739	0.0816694	0.066949
	60	0.0560291	0.0412207	0.0822676	0.0671415
	60.2	0.0561051	0.0409847	0.0822074	0.0669167
	60.4	0.0561459	0.041525	0.0823242	0.0668165
	60.6	0.0564175	0.0420372	0.0827373	0.0669416
	60.8	0.0569175	0.0423007	0.0834055	0.0674752
	61	0.0569051	0.0430247	0.0840768	0.0678731
	61.2	0.0570313	0.043124	0.0844978	0.068293
	61.4	0.0575478	0.0435566	0.0847504	0.068538
	61.6	0.0579227	0.0439022	0.0853497	0.0693682
	61.8	0.0579834	0.0442244	0.0860014	0.0697697
	62	0.0581962	0.0442185	0.0862198	0.069976
	62.2	0.0582123	0.0442125	0.086366	0.0696594
	62.4	0.0584751	0.043966	0.0867644	0.0699472
	62.6	0.0587457	0.044127	0.087596	0.0699618
	62.8	0.0591564	0.0442411	0.0880713	0.0706491
	63	0.059212	0.044071	0.0881179	0.0708581
	63.2	0.0594639	0.0441539	0.0881009	0.070957
	63.4	0.0597735	0.0443274	0.0884159	0.0713395
	63.6	0.0601459	0.0444939	0.088992	0.0713825
	63.8	0.0608838	0.0448083	0.0895305	0.0721384
	64	0.0612814	0.0448062	0.0895517	0.0723866
	64.2	0.0611568	0.0451025	0.0895445	0.0726973
	64.4	0.0617041	0.0456301	0.089902	0.0732147
	64.6	0.0622602	0.0459592	0.0903305	0.0735646
	64.8	0.062527	0.0461227	0.0907708	0.0741415
	65	0.0626616	0.0465599	0.0911018	0.0743039
	65.2	0.0630308	0.0464169	0.0913717	0.0747123
	65.4	0.0633559	0.0468845	0.0912529	0.0744452
	65.6	0.0636431	0.0469621	0.091885	0.0744875
	65.8	0.063484	0.0469029	0.0920573	0.0747997
	66	0.0633007	0.0467967	0.0918842	0.0747349
	66.2	0.0632218	0.0468119	0.0918449	0.0748467
	66.4	0.0635394	0.046774	0.0923754	0.0755095
	66.6	0.0635995	0.0466444	0.0925848	0.0756208
	66.8	0.0637254	0.0464181	0.0924584	0.0760295
	67	0.0638659	0.0467823	0.0922989	0.0758729
	67.2	0.0644224	0.0474543	0.0922651	0.0763456
	67.4	0.0649273	0.0477722	0.0928987	0.0770069
	67.6	0.0655097	0.0479775	0.0935885	0.0771232
	67.8	0.0659659	0.0477948	0.093752	0.0776057
	68	0.066404	0.0483054	0.094086	0.077868
	68.2	0.0666633	0.0488405	0.0945618	0.0778544
	68.4	0.0671198	0.0486662	0.095186	0.0778842
	68.6	0.0672097	0.0489174	0.0955235	0.078026
	68.8	0.0675924	0.0492471	0.0960305	0.0779284
	69	0.0674523	0.0493046	0.0967067	0.0776353
	69.2	0.067525	0.0495371	0.0973696	0.0773884
	69.4	0.0677991	0.0496658	0.0978818	0.0769053
	69.6	0.0679273	0.0493606	0.0983793	0.0770992
	69.8	0.0676737	0.049118	0.0985602	0.0775548
	70	0.0673673	0.0488927	0.0987804	0.0771759
	70.2	0.0672829	0.0487176	0.0987657	0.0773291
	70.4	0.0674765	0.0487964	0.0991283	0.0776418
	70.6	0.0670051	0.0487948	0.0987401	0.0779322
	70.8	0.0671782	0.0485917	0.0988291	0.0783753
	71	0.0675202	0.0489097	0.0988317	0.0789383
	71.2	0.0679255	0.04892	0.0989739	0.0797672
	71.4	0.0681953	0.04879	0.0993509	0.0806929
	71.6	0.0684097	0.0490016	0.0997878	0.0811775
	71.8	0.0691015	0.048736	0.0997427	0.0819481
	72	0.0695797	0.0487411	0.100074	0.0819649
	72.2	0.0696432	0.048849	0.100127	0.0823594
	72.4	0.0697401	0.0487492	0.100706	0.083088
	72.6	0.0701657	0.0493536	0.100823	0.083579
	72.8	0.0706502	0.050001	0.101218	0.0837006
	73	0.0704488	0.0508757	0.101671	0.0839268
	73.2	0.070894	0.0516677	0.102452	0.0839227
	73.4	0.0715437	0.0523233	0.102475	0.0840032
	73.6	0.0717789	0.0528672	0.102704	0.0840122
	73.8	0.0716146	0.0534174	0.102952	0.0840132
	74	0.0719581	0.0538724	0.103148	0.0836334
	74.2	0.0721954	0.0546392	0.103708	0.0839603
	74.4	0.0727109	0.0554471	0.104033	0.0841032
	74.6	0.0726834	0.0556464	0.103841	0.0843197
	74.8	0.0734584	0.0553068	0.104098	0.0845473
	75	0.0738291	0.0557255	0.104382	0.084815
	75.2	0.0737038	0.0556868	0.104801	0.0849965
	75.4	0.0736183	0.0552225	0.105032	0.0850978
	75.6	0.0740103	0.0550277	0.10559	0.0852337
	75.8	0.0746976	0.0544136	0.105718	0.0853498
	76	0.0749796	0.0539124	0.105968	0.0853591
	76.2	0.0754274	0.0539878	0.106529	0.0859633
	76.4	0.0757697	0.0533281	0.106962	0.0865704
	76.6	0.0760697	0.0530579	0.107186	0.0871243
	76.8	0.0762514	0.0535073	0.107336	0.0882307
	77	0.0765558	0.0538945	0.107539	0.0890024
	77.2	0.0768821	0.053684	0.107877	0.0897794
	77.4	0.0773678	0.053679	0.107326	0.090535
	77.6	0.0773563	0.0537903	0.108088	0.090988
	77.8	0.0777919	0.053875	0.108159	0.0914535
	78	0.0783652	0.0538908	0.108687	0.0921571
	78.2	0.0783292	0.0544121	0.108971	0.0932166
	78.4	0.0789751	0.055075	0.109186	0.0934848
	78.6	0.0791261	0.0553855	0.109305	0.093702
	78.8	0.0793323	0.0555199	0.109774	0.0940876
	79	0.0790982	0.0560643	0.109913	0.0936982
	79.2	0.0791857	0.0560123	0.110038	0.093823
	79.4	0.0790683	0.0561404	0.110016	0.0936519
	79.6	0.0793586	0.0567886	0.110548	0.0938745
	79.8	0.0792352	0.0570234	0.110932	0.0943361
	80	0.0796255	0.0573003	0.11133	0.0945757
	80.2	0.0796408	0.0577305	0.11154	0.0947737
	80.4	0.0795678	0.0578471	0.111953	0.095504
	80.6	0.0798862	0.0582254	0.112661	0.0958483
	80.8	0.0798166	0.0590273	0.112524	0.097003
	81	0.0801438	0.0590408	0.112494	0.0975803
	81.2	0.0802098	0.0590684	0.112987	0.0980984
	81.4	0.0805312	0.0590422	0.113604	0.0988587
	81.6	0.080254	0.0592161	0.114545	0.099424
	81.8	0.0807076	0.0594151	0.114672	0.100119
	82	0.0807316	0.0595395	0.115063	0.100624
	82.2	0.0811244	0.0599857	0.115391	0.101113
	82.4	0.0814913	0.0605791	0.115525	0.101312
	82.6	0.0811679	0.0606068	0.115533	0.10127
	82.8	0.0812221	0.0604345	0.115829	0.101675
	83	0.081359	0.0607456	0.115312	0.101355
	83.2	0.0813835	0.0606296	0.11539	0.101506
	83.4	0.0814238	0.0609481	0.115634	0.101292
	83.6	0.0818649	0.0609917	0.115988	0.101374
	83.8	0.0823829	0.0610181	0.116101	0.101645
	84	0.0827881	0.0610075	0.116336	0.10126
	84.2	0.0832527	0.0609133	0.116914	0.100842
	84.4	0.0836841	0.0613334	0.117758	0.101153
	84.6	0.084019	0.0617822	0.118272	0.100975
	84.8	0.0839855	0.061888	0.118297	0.101507
	85	0.0842957	0.0619136	0.118844	0.101494
	85.2	0.0847013	0.0619058	0.119609	0.101343
	85.4	0.08493	0.0619594	0.120323	0.10176
	85.6	0.0852484	0.0623251	0.120319	0.101988
	85.8	0.0854877	0.062404	0.120253	0.102308
	86	0.0857785	0.0623595	0.120395	0.102668
	86.2	0.0860729	0.0623814	0.120959	0.103156
	86.4	0.0859725	0.0625541	0.121096	0.10338
	86.6	0.0857788	0.0626797	0.121424	0.103625
	86.8	0.0861085	0.0625247	0.121748	0.104065
	87	0.0860883	0.0625091	0.121703	0.104367
	87.2	0.0867035	0.0621073	0.122102	0.10486
	87.4	0.0872787	0.0625183	0.122674	0.104898
	87.6	0.0874308	0.0622394	0.122833	0.104979
	87.8	0.0875473	0.0621328	0.123111	0.105119
	88	0.0876589	0.0619408	0.12391	0.104919
	88.2	0.088087	0.0623357	0.12437	0.104807
	88.4	0.0881437	0.0630771	0.124451	0.105044
	88.6	0.0883648	0.0633496	0.125044	0.104927
	88.8	0.0882155	0.0631315	0.125398	0.105075
	89	0.0883501	0.0634988	0.125762	0.104838
	89.2	0.0886015	0.0634822	0.125892	0.104945
	89.4	0.0891684	0.0637276	0.126234	0.105366
	89.6	0.0896215	0.0638728	0.126123	0.105741
	89.8	0.0900295	0.0639472	0.12601	0.105856
	90	0.0905138	0.0645024	0.126197	0.10644
	90.2	0.0908075	0.0648115	0.126348	0.106467
	90.4	0.0912027	0.0653338	0.126282	0.106676
	90.6	0.0914466	0.0654199	0.12619	0.107034
	90.8	0.0918042	0.0646827	0.126328	0.107483
	91	0.0921151	0.0645668	0.126238	0.107944
	91.2	0.0923725	0.0647798	0.126467	0.108034
	91.4	0.0918434	0.0652853	0.127085	0.108064
	91.6	0.0917035	0.0651142	0.127441	0.108331
	91.8	0.0917735	0.0651528	0.127621	0.108378
	92	0.0923171	0.0651447	0.127761	0.108124
	92.2	0.0924307	0.0653055	0.128149	0.108092
	92.4	0.0927679	0.0653665	0.128867	0.108534
	92.6	0.0930145	0.0652552	0.129532	0.108375
	92.8	0.0931785	0.0651014	0.130035	0.108573
	93	0.0938514	0.0654934	0.130384	0.10881
	93.2	0.0945231	0.0656935	0.130841	0.109169
	93.4	0.0952889	0.0662498	0.13105	0.109176
	93.6	0.0955455	0.0662919	0.131014	0.109409
	93.8	0.0958193	0.0667346	0.131069	0.109901
	94	0.0962571	0.0674369	0.131095	0.110752
	94.2	0.0966225	0.0675247	0.131465	0.110787
	94.4	0.096786	0.0675683	0.131978	0.111239
	94.6	0.0968693	0.0672579	0.131845	0.111413
	94.8	0.096855	0.067248	0.131929	0.111736
	95	0.0971296	0.0682875	0.132276	0.112363
	95.2	0.0969339	0.0688552	0.133186	0.112623
	95.4	0.097142	0.0691881	0.133762	0.11299
	95.6	0.0969909	0.0693076	0.134283	0.113173
	95.8	0.0973282	0.0693103	0.134398	0.113201
	96	0.0975573	0.0695054	0.134468	0.113268
	96.2	0.0975666	0.0697523	0.135103	0.11361
	96.4	0.097682	0.0701598	0.135544	0.113763
	96.6	0.0979463	0.0702249	0.13586	0.113188
	96.8	0.0982049	0.0705805	0.136351	0.113314
	97	0.0983616	0.0711414	0.136866	0.113732
	97.2	0.0985499	0.0714346	0.137345	0.11363
	97.4	0.098478	0.0715103	0.137461	0.11352
	97.6	0.0985316	0.0714081	0.138305	0.113717
	97.8	0.0983493	0.071868	0.138974	0.114225
	98	0.0986241	0.0722312	0.139475	0.114431
	98.2	0.0982284	0.072346	0.140062	0.114225
	98.4	0.0981083	0.0724342	0.140517	0.114008
	98.6	0.098555	0.0725633	0.140371	0.113978
	98.8	0.0988541	0.0726994	0.140852	0.114635
	99	0.0992199	0.0727747	0.141208	0.11497
	99.2	0.0992921	0.072596	0.14143	0.115028
	99.4	0.0997903	0.0724354	0.14124	0.115342
	99.6	0.0998718	0.0723377	0.141464	0.11589
	99.8	0.100601	0.0725233	0.141285	0.116183
	100	0.100732	0.0723042	0.140912	0.116412
	100.2	0.10104	0.0723468	0.141364	0.117192
	100.4	0.10116	0.07236	0.141813	0.117726
	100.6	0.101592	0.0720413	0.142088	0.118258
	100.8	0.101899	0.0724536	0.142389	0.119254
	101	0.102196	0.0723549	0.142349	0.120298
	101.2	0.102707	0.0725765	0.142584	0.120423
	101.4	0.103097	0.0730108	0.143066	0.120986
	101.6	0.103598	0.073223	0.143778	0.121392
	101.8	0.103331	0.0736571	0.14393	0.121998
	102	0.103718	0.0739829	0.144212	0.122349
	102.2	0.104011	0.0741705	0.144705	0.122507
	102.4	0.104617	0.0743149	0.144892	0.122596
	102.6	0.105026	0.0745217	0.144784	0.122945
	102.8	0.104978	0.0746161	0.144776	0.123349
	103	0.105036	0.0748041	0.144874	0.123311
	103.2	0.105188	0.0750736	0.145123	0.123721
	103.4	0.105849	0.0752635	0.145376	0.12395
	103.6	0.10588	0.0757149	0.145837	0.124335
	103.8	0.105824	0.0760623	0.146077	0.124279
	104	0.105784	0.0757266	0.146185	0.124584
	104.2	0.105577	0.0755489	0.147228	0.125295
	104.4	0.10565	0.0751431	0.147682	0.125311
	104.6	0.106401	0.0751389	0.148333	0.125518
	104.8	0.10645	0.0753219	0.148386	0.125906
	105	0.106912	0.0750839	0.148259	0.125791
	105.2	0.107402	0.0756613	0.148831	0.125829
	105.4	0.10817	0.0757449	0.149269	0.126203
	105.6	0.108307	0.0757205	0.149553	0.126669
	105.8	0.108318	0.0759191	0.149513	0.126905
	106	0.109158	0.0761386	0.149957	0.127319
	106.2	0.109777	0.0764919	0.150378	0.127521
	106.4	0.109744	0.0770944	0.150006	0.127464
	106.6	0.109878	0.0776214	0.15022	0.127462
	106.8	0.109662	0.0781026	0.150184	0.127957
	107	0.109605	0.0783548	0.150976	0.128091
	107.2	0.109895	0.0788613	0.151064	0.128181
	107.4	0.109848	0.0793533	0.151416	0.128543
	107.6	0.109578	0.07984	0.151851	0.128875
	107.8	0.109388	0.0800904	0.152104	0.128968
	108	0.109242	0.0799187	0.15259	0.129262
	108.2	0.10907	0.0797892	0.152786	0.129803
	108.4	0.109401	0.079815	0.152898	0.130064
	108.6	0.109406	0.0799193	0.152874	0.130309
	108.8	0.108763	0.0797305	0.1525	0.130684
	109	0.108783	0.0797209	0.152613	0.130545
	109.2	0.109066	0.0794653	0.152823	0.131622
	109.4	0.109448	0.0793479	0.152885	0.131942
	109.6	0.109895	0.0793305	0.15303	0.132051
	109.8	0.110527	0.0793413	0.153048	0.131951
	110	0.110814	0.0800732	0.153294	0.132201
	110.2	0.110877	0.0804396	0.153171	0.132599
	110.4	0.110694	0.0810084	0.153239	0.13243
	110.6	0.111205	0.0812979	0.154133	0.132533
	110.8	0.111053	0.0816752	0.154661	0.132814
	111	0.111867	0.0821679	0.155363	0.132734
	111.2	0.112716	0.0825043	0.155755	0.132594
	111.4	0.11294	0.0830651	0.156333	0.133073
	111.6	0.113547	0.083209	0.156948	0.13291
	111.8	0.113982	0.0836846	0.15711	0.133308
	112	0.114645	0.0835349	0.157367	0.133476
	112.2	0.115194	0.0832823	0.157487	0.133669
	112.4	0.115377	0.0830893	0.15804	0.13349
	112.6	0.115598	0.0833949	0.158686	0.133186
	112.8	0.115615	0.0836585	0.159506	0.133989
	113	0.116319	0.0839318	0.160314	0.134159
	113.2	0.11725	0.0838815	0.160562	0.134872
	113.4	0.11756	0.0844992	0.160765	0.134575
	113.6	0.118002	0.084468	0.160997	0.134416
	113.8	0.117581	0.0849457	0.161056	0.134389
	114	0.117139	0.0855523	0.161084	0.134441
	114.2	0.117128	0.0856266	0.161272	0.134471
	114.4	0.116857	0.0861279	0.161397	0.134274
	114.6	0.116891	0.086044	0.161637	0.134641
	114.8	0.116804	0.0862426	0.16159	0.13469
	115	0.11713	0.0864354	0.161523	0.134546
	115.2	0.116995	0.0864444	0.161308	0.13496
	115.4	0.116832	0.0868913	0.161175	0.135162
	115.6	0.116912	0.0862914	0.161221	0.134757
	115.8	0.117118	0.0865917	0.161055	0.135118
	116	0.117481	0.0863617	0.161563	0.13512
	116.2	0.117402	0.0863032	0.161581	0.135202
	116.4	0.11774	0.0866574	0.162241	0.135731
	116.6	0.118043	0.0870295	0.16286	0.136625
	116.8	0.118576	0.0873568	0.163361	0.137499
	117	0.11926	0.0872162	0.163719	0.137687
	117.2	0.119544	0.0872348	0.164094	0.138138
	117.4	0.119561	0.0874461	0.164563	0.138488
	117.6	0.120063	0.0869776	0.164912	0.138852
	117.8	0.120861	0.0873894	0.165375	0.139021
	118	0.121288	0.0877397	0.16594	0.139236
	118.2	0.121981	0.0883041	0.166429	0.138874
	118.4	0.122431	0.0885621	0.166645	0.138872
	118.6	0.123228	0.0892355	0.167142	0.138695
	118.8	0.123373	0.0897276	0.167198	0.13846
	119	0.123487	0.0901466	0.167522	0.138448
	119.2	0.123496	0.0905704	0.167701	0.138296
	119.4	0.123588	0.0906971	0.168015	0.137692
	119.6	0.123788	0.0906787	0.167978	0.136955
	119.8	0.123649	0.0907698	0.167953	0.137027
	120	0.123683	0.090831	0.168102	0.137376
	120.2	0.123548	0.0905295	0.167759	0.137394
	120.4	0.123787	0.0904422	0.1681	0.137796
	120.6	0.12378	0.0903027	0.167988	0.138591
	120.8	0.12452	0.0899144	0.168334	0.138911
	121	0.124446	0.0893412	0.168089	0.139555
	121.2	0.124894	0.0893239	0.168151	0.140487
	121.4	0.125265	0.0891158	0.168133	0.141805
	121.6	0.125775	0.0890053	0.168401	0.142743
	121.8	0.126492	0.0892835	0.168684	0.143331
	122	0.126581	0.089425	0.169232	0.144121
	122.2	0.126794	0.0899403	0.169653	0.144667
	122.4	0.127329	0.0905162	0.170151	0.145355
	122.6	0.127336	0.0911853	0.170509	0.145955
	122.8	0.127253	0.0911287	0.170783	0.146705
	123	0.127251	0.0916028	0.171932	0.147064
	123.2	0.127008	0.0918239	0.172622	0.147176
	123.4	0.127027	0.0920809	0.173197	0.147568
	123.6	0.126824	0.0922234	0.17352	0.147571
	123.8	0.126798	0.0921503	0.174198	0.147842
	124	0.126958	0.0924151	0.17481	0.147989
	124.2	0.126869	0.0923487	0.175194	0.147751
	124.4	0.127021	0.0927965	0.175778	0.147965
	124.6	0.127358	0.0927835	0.176354	0.148309
	124.8	0.127807	0.0924517	0.176751	0.148051
	125	0.128012	0.0924982	0.176375	0.148212
	125.2	0.128488	0.0926553	0.176464	0.148341
	125.4	0.128548	0.0924474	0.176862	0.148762
	125.6	0.12871	0.0923396	0.177225	0.149144
	125.8	0.129064	0.0921561	0.177024	0.149417
	126	0.129228	0.0921034	0.177013	0.149833
	126.2	0.12937	0.0922474	0.176619	0.15037
	126.4	0.129837	0.0926418	0.176604	0.150543
	126.6	0.129842	0.0923991	0.176534	0.150802
	126.8	0.130046	0.092549	0.176291	0.151217
	127	0.130172	0.0926382	0.176674	0.151739
	127.2	0.130517	0.0928316	0.1764	0.152391
	127.4	0.130464	0.0930422	0.176482	0.152753
	127.6	0.130351	0.0933383	0.176771	0.152976
	127.8	0.130552	0.093939	0.177227	0.152898
	128	0.130854	0.0941307	0.177501	0.153291
	128.2	0.1306	0.0946736	0.177714	0.153847
	128.4	0.131086	0.0951637	0.177973	0.154167
	128.6	0.131588	0.0951075	0.17837	0.154483
	128.8	0.131868	0.0948863	0.178575	0.154558
	129	0.131911	0.0950714	0.17851	0.154999
	129.2	0.131776	0.094855	0.179039	0.155166
	129.4	0.131997	0.0950738	0.179842	0.155725
	129.6	0.132123	0.0949841	0.1801	0.156198
	129.8	0.132053	0.0949122	0.180085	0.156305
	130	0.13273	0.0950457	0.18048	0.156535
	130.2	0.133108	0.0953169	0.180261	0.156785
	130.4	0.133434	0.0955743	0.180684	0.156682
	130.6	0.133641	0.0954414	0.180835	0.156657
	130.8	0.134115	0.0955602	0.181021	0.156761
	131	0.134464	0.0955526	0.181559	0.157059
	131.2	0.134689	0.0960199	0.182157	0.15737
	131.4	0.134545	0.0963671	0.182872	0.15771
	131.6	0.134745	0.0970232	0.18337	0.158334
	131.8	0.135085	0.0976701	0.183425	0.158434
	132	0.135166	0.0979773	0.18355	0.158955
	132.2	0.135025	0.0984669	0.183595	0.159359
	132.4	0.135704	0.0983364	0.183961	0.159238
	132.6	0.136034	0.0981455	0.184402	0.159509
	132.8	0.135925	0.0981205	0.184724	0.159706
	133	0.135884	0.0981338	0.185333	0.160152
	133.2	0.136109	0.0981268	0.185877	0.160171
	133.4	0.136703	0.0984288	0.18675	0.160123
	133.6	0.136734	0.0983242	0.187042	0.160017
	133.8	0.137111	0.0985429	0.187281	0.160341
	134	0.13775	0.0986903	0.187436	0.16019
	134.2	0.138186	0.0984912	0.187655	0.159956
	134.4	0.138683	0.0986876	0.188189	0.159832
	134.6	0.139155	0.0989764	0.188435	0.159658
	134.8	0.13987	0.0990756	0.188795	0.159932
	135	0.140219	0.099342	0.189034	0.160302
	135.2	0.140967	0.0998723	0.189035	0.160609
	135.4	0.141313	0.100299	0.18868	0.161163
	135.6	0.141116	0.100752	0.188856	0.161522
	135.8	0.141197	0.101042	0.188684	0.161537
	136	0.141155	0.100787	0.188968	0.162063
	136.2	0.141526	0.100793	0.189248	0.162217
	136.4	0.142354	0.100494	0.189514	0.162298
	136.6	0.142573	0.10059	0.189565	0.162919
	136.8	0.142587	0.100646	0.189867	0.163248
	137	0.143136	0.100622	0.190183	0.163335
	137.2	0.143355	0.100774	0.190469	0.163436
	137.4	0.143428	0.100399	0.190687	0.163713
	137.6	0.143281	0.100304	0.191027	0.163832
	137.8	0.143519	0.100184	0.191403	0.16448
	138	0.143668	0.0997921	0.192194	0.164467
	138.2	0.144107	0.100245	0.193009	0.164781
	138.4	0.144075	0.100861	0.193177	0.164935
	138.6	0.144349	0.101032	0.193305	0.165356
	138.8	0.144368	0.10111	0.193507	0.165608
	139	0.144105	0.101284	0.193469	0.165167
	139.2	0.144044	0.101604	0.193314	0.165294
	139.4	0.143551	0.101843	0.193697	0.165789
	139.6	0.143083	0.102214	0.194031	0.166218
	139.8	0.143627	0.10239	0.194178	0.166717
	140	0.143483	0.102602	0.194351	0.166928
	140.2	0.143616	0.103393	0.194376	0.166858
	140.4	0.143701	0.103781	0.194195	0.167014
	140.6	0.143725	0.104342	0.194055	0.16758
	140.8	0.143647	0.104615	0.193643	0.167749
	141	0.143925	0.104615	0.193483	0.16817
	141.2	0.143765	0.104547	0.193223	0.168298
	141.4	0.143732	0.104246	0.193173	0.168569
	141.6	0.143912	0.104302	0.193721	0.168802
	141.8	0.144406	0.104532	0.194284	0.169369
	142	0.144598	0.10427	0.194806	0.16941
	142.2	0.144617	0.104291	0.194959	0.169536
	142.4	0.144455	0.104169	0.194947	0.16924
	142.6	0.144967	0.104251	0.194991	0.169157
	142.8	0.145286	0.104071	0.195099	0.168816
	143	0.145305	0.104396	0.195527	0.168378
	143.2	0.145644	0.105054	0.195466	0.168149
	143.4	0.146318	0.105354	0.196265	0.168331
	143.6	0.146868	0.105521	0.196685	0.168625
	143.8	0.147755	0.105702	0.197338	0.168798
	144	0.147771	0.105904	0.197797	0.168651
	144.2	0.148112	0.10608	0.198257	0.169003
	144.4	0.148341	0.106278	0.198531	0.168765
	144.6	0.148509	0.106645	0.198898	0.168932
	144.8	0.148143	0.106653	0.198806	0.169329
	145	0.148452	0.106601	0.199366	0.169249
	145.2	0.148599	0.106682	0.199337	0.169106
	145.4	0.148857	0.106788	0.200005	0.169364
	145.6	0.148962	0.106835	0.200433	0.169408
	145.8	0.148525	0.106585	0.201101	0.169517
	146	0.148575	0.106273	0.201236	0.169711
	146.2	0.148458	0.105882	0.201254	0.169755
	146.4	0.148675	0.10633	0.201208	0.169823
	146.6	0.149252	0.106437	0.201155	0.170049
	146.8	0.149251	0.106674	0.20117	0.170058
	147	0.149372	0.107219	0.201507	0.169625
	147.2	0.15014	0.107494	0.201258	0.169771
	147.4	0.150998	0.107358	0.201652	0.170786
	147.6	0.151493	0.107709	0.201653	0.17121
	147.8	0.152311	0.108263	0.201928	0.171732
	148	0.152344	0.108596	0.201844	0.172086
	148.2	0.152634	0.108932	0.201986	0.172488
	148.4	0.153151	0.10975	0.20199	0.172593
	148.6	0.153596	0.110073	0.201988	0.173283
	148.8	0.153904	0.110016	0.202049	0.173805
	149	0.154348	0.110204	0.202505	0.173897
	149.2	0.154778	0.110259	0.202849	0.174457
	149.4	0.155032	0.110338	0.203464	0.17475
	149.6	0.154813	0.110325	0.20368	0.175384
	149.8	0.154472	0.110271	0.204087	0.175686
	150	0.154663	0.110178	0.204352	0.175847
	150.2	0.154251	0.110108	0.204532	0.176204
	150.4	0.154114	0.110512	0.204842	0.176405
	150.6	0.153875	0.11052	0.205191	0.176398
	150.8	0.153968	0.110387	0.205363	0.176321
	151	0.153955	0.11026	0.205826	0.176349
	151.2	0.15409	0.11047	0.206042	0.176367
	151.4	0.153862	0.11064	0.20549	0.176756
	151.6	0.153905	0.111264	0.205729	0.176989
	151.8	0.153622	0.11189	0.206142	0.177539
	152	0.1535	0.112083	0.206162	0.177641
	152.2	0.154157	0.112018	0.206555	0.178065
	152.4	0.154441	0.1124	0.206256	0.178494
	152.6	0.1547	0.11223	0.206539	0.178434
	152.8	0.154742	0.112265	0.206716	0.178531
	153	0.155285	0.112461	0.2071	0.178793
	153.2	0.155293	0.112617	0.207655	0.178823
	153.4	0.155691	0.112687	0.207975	0.17879
	153.6	0.155943	0.11307	0.208076	0.178813
	153.8	0.156475	0.113234	0.208467	0.178885
	154	0.156556	0.113295	0.209071	0.178999
	154.2	0.157151	0.113558	0.209454	0.179526
	154.4	0.157755	0.113541	0.209803	0.179447
	154.6	0.158064	0.113293	0.209774	0.179525
	154.8	0.158831	0.113034	0.209966	0.179733
	155	0.159177	0.113136	0.210433	0.180058
	155.2	0.159542	0.113778	0.210522	0.180056
	155.4	0.15951	0.114304	0.210153	0.180751
	155.6	0.159778	0.11432	0.210842	0.180945
	155.8	0.159583	0.114383	0.211074	0.181422
	156	0.159781	0.114417	0.211578	0.181567
	156.2	0.159796	0.114464	0.211351	0.181887
	156.4	0.159481	0.114856	0.211053	0.182031
	156.6	0.159458	0.114966	0.211129	0.181789
	156.8	0.159489	0.115207	0.211335	0.182216
	157	0.159549	0.115444	0.212086	0.182588
	157.2	0.159243	0.115512	0.212832	0.182753
	157.4	0.159831	0.115812	0.21344	0.183436
	157.6	0.1605	0.116079	0.213859	0.183715
	157.8	0.160766	0.116172	0.21426	0.184194
	158	0.16102	0.11589	0.214824	0.184259
	158.2	0.161749	0.115562	0.215235	0.184648
	158.4	0.162502	0.115258	0.21551	0.185086
	158.6	0.163103	0.115616	0.215437	0.185242
	158.8	0.164106	0.115888	0.215665	0.186067
	159	0.164432	0.116099	0.215769	0.18671
	159.2	0.164106	0.116604	0.215534	0.18719
	159.4	0.164131	0.116658	0.215342	0.18797
	159.6	0.164468	0.116396	0.215571	0.188472
	159.8	0.164511	0.116855	0.215442	0.189045
	160	0.164592	0.116914	0.215524	0.189311
	160.2	0.16454	0.117306	0.215052	0.189573
	160.4	0.164668	0.117866	0.215076	0.189956
	160.6	0.164878	0.117858	0.215349	0.189869
	160.8	0.165443	0.118181	0.21561	0.190408
	161	0.165385	0.118846	0.216308	0.190764
	161.2	0.165536	0.118872	0.216552	0.191309
	161.4	0.165878	0.119157	0.216642	0.191323
	161.6	0.166237	0.11921	0.216834	0.191153
	161.8	0.166052	0.118917	0.217047	0.190904
	162	0.166717	0.118609	0.217688	0.190954
	162.2	0.167202	0.118655	0.218068	0.190966
	162.4	0.16749	0.119014	0.218324	0.190952
	162.6	0.167676	0.119566	0.218174	0.190907
	162.8	0.167553	0.119545	0.218351	0.191281
	163	0.167305	0.120022	0.218787	0.191351
	163.2	0.167395	0.120037	0.218879	0.191661
	163.4	0.168015	0.120331	0.219106	0.191959
	163.6	0.168328	0.120349	0.219053	0.191848
	163.8	0.16821	0.120581	0.219064	0.191623
	164	0.168053	0.120491	0.219714	0.191899
	164.2	0.167978	0.120934	0.220258	0.191943
	164.4	0.168204	0.121184	0.220532	0.192088
	164.6	0.16856	0.120952	0.220772	0.19198
	164.8	0.168856	0.121375	0.221108	0.192548
	165	0.168864	0.12135	0.221947	0.193246
	165.2	0.169007	0.120985	0.221999	0.193923
	165.4	0.169205	0.12086	0.22246	0.193777
	165.6	0.169135	0.120994	0.222603	0.193975
	165.8	0.169394	0.12128	0.22288	0.194142
	166	0.169968	0.121624	0.223061	0.194244
	166.2	0.170177	0.122094	0.223222	0.194004
	166.4	0.170093	0.122688	0.22363	0.194081
	166.6	0.170354	0.123249	0.223645	0.19427
	166.8	0.170359	0.124162	0.224385	0.194121
	167	0.170556	0.125053	0.22462	0.194317
	167.2	0.170944	0.125651	0.22402	0.194398
	167.4	0.170744	0.126484	0.223798	0.194422
	167.6	0.170443	0.126964	0.223184	0.194194
	167.8	0.170264	0.128126	0.223203	0.194148
	168	0.1704	0.128736	0.223734	0.194419
	168.2	0.170397	0.129251	0.223434	0.194599
	168.4	0.170187	0.129446	0.223438	0.194864
	168.6	0.170724	0.129575	0.223797	0.195055
	168.8	0.170923	0.129451	0.224698	0.195575
	169	0.171398	0.129133	0.224519	0.196154
	169.2	0.171779	0.12936	0.224325	0.196047
	169.4	0.172102	0.129289	0.224544	0.196038
	169.6	0.172407	0.129328	0.224739	0.196147
	169.8	0.173043	0.129079	0.225051	0.196239
	170	0.173394	0.128824	0.225164	0.195854
	170.2	0.1737	0.128384	0.225745	0.195974
	170.4	0.173675	0.128078	0.226371	0.196193
	170.6	0.173925	0.128148	0.226919	0.196679
	170.8	0.173957	0.128227	0.227579	0.197008
	171	0.174277	0.128106	0.227695	0.197525
	171.2	0.174681	0.128238	0.227307	0.197544
	171.4	0.174753	0.128501	0.227898	0.198007
	171.6	0.17474	0.128762	0.227992	0.198635
	171.8	0.17488	0.129181	0.22861	0.199632
	172	0.174957	0.129099	0.22936	0.200225
	172.2	0.17462	0.129263	0.229869	0.200701
	172.4	0.174261	0.12928	0.230231	0.201219
	172.6	0.174434	0.12952	0.230851	0.201659
	172.8	0.174514	0.129614	0.231253	0.202181
	173	0.174956	0.130051	0.230955	0.202459
	173.2	0.174839	0.130181	0.23101	0.202795
	173.4	0.174891	0.129735	0.23143	0.20296
	173.6	0.174947	0.129561	0.231565	0.203034
	173.8	0.17518	0.129046	0.231719	0.202524
	174	0.175631	0.128804	0.231613	0.202529
	174.2	0.175963	0.128058	0.231661	0.20266
	174.4	0.176493	0.127984	0.231656	0.202764
	174.6	0.177035	0.127875	0.231577	0.20362
	174.8	0.177396	0.127414	0.231502	0.203575
	175	0.178076	0.126981	0.231398	0.203325
	175.2	0.17861	0.126769	0.231261	0.203293
	175.4	0.178835	0.126952	0.231824	0.20361
	175.6	0.178979	0.126935	0.231932	0.203678
	175.8	0.179464	0.12676	0.231937	0.203609
	176	0.179838	0.126709	0.23204	0.203509
	176.2	0.17976	0.126829	0.232513	0.203508
	176.4	0.179763	0.127006	0.232838	0.204103
	176.6	0.180077	0.127066	0.233327	0.204462
	176.8	0.180593	0.127426	0.233455	0.204883
	177	0.180612	0.127961	0.233616	0.204986
	177.2	0.180619	0.12788	0.233493	0.205644
	177.4	0.180734	0.128068	0.233912	0.205825
	177.6	0.180745	0.128286	0.234389	0.206422
	177.8	0.180862	0.128097	0.23522	0.206474
	178	0.181488	0.128179	0.235112	0.206991
	178.2	0.181479	0.128384	0.23545	0.207162
	178.4	0.181933	0.128224	0.23568	0.207471
	178.6	0.181839	0.128393	0.235949	0.208032
	178.8	0.181934	0.128464	0.236399	0.207921
	179	0.182074	0.128581	0.23664	0.207373
	179.2	0.181989	0.129261	0.237254	0.207721
	179.4	0.182412	0.129559	0.237721	0.207197
	179.6	0.182904	0.129325	0.238016	0.206993
	179.8	0.18319	0.129293	0.237984	0.206854
	180	0.183476	0.129671	0.238434	0.206879
	180.2	0.183982	0.130115	0.239293	0.20683
	180.4	0.184367	0.130881	0.239761	0.207325
	180.6	0.184938	0.13138	0.239696	0.207694
	180.8	0.185336	0.131967	0.239949	0.208167
	181	0.185329	0.132744	0.240126	0.208829
	181.2	0.185638	0.13313	0.24004	0.209571
	181.4	0.185221	0.133366	0.240235	0.210257
	181.6	0.185426	0.133563	0.240735	0.210578
	181.8	0.185442	0.133688	0.241043	0.210545
	182	0.185987	0.133878	0.240851	0.210629
	182.2	0.185929	0.134302	0.241024	0.210491
	182.4	0.18578	0.134603	0.241085	0.210545
	182.6	0.185777	0.135262	0.241502	0.210949
	182.8	0.185578	0.135128	0.241994	0.210711
	183	0.185307	0.135253	0.242321	0.210749
	183.2	0.185543	0.135248	0.242869	0.210975
	183.4	0.186377	0.134571	0.243291	0.210894
	183.6	0.186483	0.134131	0.24358	0.211155
	183.8	0.186844	0.134356	0.243435	0.210889
	184	0.187373	0.134536	0.244038	0.210816
	184.2	0.18791	0.134171	0.243913	0.211325
	184.4	0.188225	0.134295	0.243872	0.211825
	184.6	0.188903	0.134067	0.244166	0.212402
	184.8	0.189028	0.134174	0.244193	0.212845
	185	0.189134	0.134672	0.243843	0.213631
	185.2	0.1894	0.134765	0.243614	0.213614
	185.4	0.189845	0.134588	0.243587	0.213882
	185.6	0.190211	0.134666	0.243948	0.213883
	185.8	0.190579	0.134686	0.243921	0.214067
	186	0.190809	0.13491	0.244059	0.213811
	186.2	0.190897	0.135281	0.244312	0.213688
	186.4	0.190406	0.135489	0.244892	0.213785
	186.6	0.190465	0.135823	0.245819	0.214097
	186.8	0.190257	0.13563	0.246498	0.214349
	187	0.190297	0.135975	0.247229	0.214854
	187.2	0.190565	0.13578	0.247626	0.214993
	187.4	0.191037	0.13567	0.247862	0.215333
	187.6	0.191348	0.135878	0.247948	0.215407
	187.8	0.191697	0.136053	0.247887	0.215083
	188	0.191868	0.13636	0.248342	0.215325
	188.2	0.192038	0.136369	0.247821	0.215558
	188.4	0.191971	0.136921	0.248145	0.215285
	188.6	0.192156	0.13739	0.248759	0.215318
	188.8	0.192066	0.137897	0.2486	0.215602
	189	0.192178	0.138779	0.24852	0.215881
	189.2	0.19268	0.138938	0.24885	0.216015
	189.4	0.192954	0.139078	0.249317	0.216235
	189.6	0.19306	0.138936	0.249598	0.216168
	189.8	0.193709	0.138746	0.249364	0.216346
	190	0.193697	0.138868	0.249361	0.21633
	190.2	0.193814	0.138948	0.249415	0.216674
	190.4	0.193639	0.138915	0.249667	0.217014
	190.6	0.193944	0.139071	0.250013	0.217396
	190.8	0.194127	0.138985	0.250208	0.217807
	191	0.194369	0.139009	0.250305	0.217772
	191.2	0.194879	0.138445	0.250022	0.218394
	191.4	0.19542	0.138601	0.249933	0.218896
	191.6	0.195683	0.138763	0.250221	0.219497
	191.8	0.195464	0.139193	0.250141	0.219681
	192	0.195535	0.139424	0.25015	0.220139
	192.2	0.195772	0.139702	0.250438	0.220259
	192.4	0.195779	0.139903	0.250802	0.220321
	192.6	0.196288	0.140661	0.251309	0.220722
	192.8	0.196441	0.141002	0.251762	0.221283
	193	0.196889	0.141275	0.252315	0.221706
	193.2	0.19733	0.140885	0.252861	0.222217
	193.4	0.197608	0.140759	0.25335	0.22246
	193.6	0.198477	0.140318	0.25369	0.222641
	193.8	0.19915	0.140334	0.253704	0.223218
	194	0.199018	0.140185	0.253422	0.223612
	194.2	0.199323	0.139924	0.25382	0.223728
	194.4	0.199494	0.140041	0.254155	0.223791
	194.6	0.199634	0.140532	0.25475	0.223865
	194.8	0.19947	0.140512	0.255042	0.22437
	195	0.199621	0.140271	0.255374	0.224795
	195.2	0.199721	0.140341	0.255625	0.225404
	195.4	0.1997	0.140684	0.255975	0.225425
	195.6	0.199881	0.140693	0.256228	0.226007
	195.8	0.199803	0.141256	0.255986	0.225946
	196	0.19953	0.141041	0.256292	0.225788
	196.2	0.199939	0.141455	0.256697	0.225685
	196.4	0.199868	0.141796	0.256937	0.225984
	196.6	0.199954	0.142135	0.257173	0.226176
	196.8	0.20001	0.142115	0.258068	0.225823
	197	0.200618	0.142232	0.258225	0.226053
	197.2	0.201161	0.14216	0.258083	0.226168
	197.4	0.201808	0.142319	0.258238	0.226699
	197.6	0.202322	0.142619	0.258257	0.226833
	197.8	0.202767	0.142947	0.257753	0.227041
	198	0.202892	0.143042	0.257283	0.227201
	198.2	0.203159	0.143249	0.25744	0.227296
	198.4	0.203298	0.143948	0.257378	0.227709
	198.6	0.203643	0.144065	0.257414	0.228199
	198.8	0.203632	0.143843	0.257917	0.22851
	199	0.203949	0.143719	0.257952	0.228939
	199.2	0.204301	0.14361	0.257989	0.229436
	199.4	0.204324	0.143381	0.258067	0.229643
	199.6	0.204301	0.143748	0.258013	0.230317
	199.8	0.204112	0.143527	0.258071	0.230022
	200	0.203426	0.143056	0.258426	0.230189
	200.2	0.203752	0.143268	0.258812	0.23066
	200.4	0.203538	0.143171	0.259577	0.230988
	200.6	0.203492	0.142895	0.259626	0.230837
	200.8	0.203764	0.143073	0.260273	0.230475
	201	0.204435	0.142945	0.260375	0.230885
	201.2	0.20476	0.143142	0.260303	0.230936
	201.4	0.204935	0.143521	0.26066	0.231213
	201.6	0.205036	0.143963	0.260917	0.231184
	201.8	0.205393	0.144027	0.261171	0.231361
	202	0.205465	0.144236	0.261493	0.231624
	202.2	0.205432	0.14439	0.262152	0.231915
	202.4	0.205688	0.144829	0.262558	0.232256
	202.6	0.205963	0.144412	0.262905	0.232316
	202.8	0.206111	0.144478	0.263092	0.232704
	203	0.206367	0.144454	0.262647	0.233488
	203.2	0.206648	0.145004	0.262664	0.233685
	203.4	0.206653	0.145503	0.262807	0.233728
	203.6	0.206544	0.146243	0.262902	0.23375
	203.8	0.206633	0.146429	0.262862	0.233566
	204	0.206538	0.146646	0.262998	0.233725
	204.2	0.207089	0.146751	0.263084	0.234214
	204.4	0.20723	0.14704	0.263195	0.23407
	204.6	0.207161	0.147178	0.262998	0.233964
	204.8	0.207629	0.147405	0.263118	0.234107
	205	0.208369	0.147383	0.26295	0.234143
	205.2	0.208674	0.147907	0.26333	0.234224
	205.4	0.208717	0.147915	0.263815	0.234584
	205.6	0.209015	0.147634	0.264313	0.235014
	205.8	0.208986	0.147274	0.264773	0.235334
	206	0.209164	0.147343	0.265072	0.235522
	206.2	0.209307	0.147173	0.265834	0.235857
	206.4	0.209642	0.147045	0.26611	0.236198
	206.6	0.209673	0.146845	0.266457	0.2364
	206.8	0.210058	0.14694	0.266709	0.236446
	207	0.210295	0.147319	0.267054	0.236374
	207.2	0.21038	0.147763	0.266935	0.236597
	207.4	0.210369	0.148349	0.267482	0.236838
	207.6	0.210514	0.148852	0.267878	0.2369
	207.8	0.211044	0.149219	0.267946	0.237016
	208	0.211419	0.149101	0.268297	0.237485
	208.2	0.211805	0.149403	0.268228	0.237738
	208.4	0.211535	0.150115	0.268415	0.237885
	208.6	0.211603	0.149787	0.268488	0.238551
	208.8	0.211912	0.150072	0.26866	0.238627
	209	0.212228	0.150041	0.268791	0.238929
	209.2	0.21231	0.150075	0.269559	0.239308
	209.4	0.212401	0.149886	0.269609	0.23964
	209.6	0.212444	0.149672	0.270224	0.240205
	209.8	0.212595	0.149576	0.270138	0.240188
	210	0.212962	0.149745	0.270533	0.240168
	210.2	0.213036	0.150054	0.271334	0.24021
	210.4	0.213037	0.150149	0.271543	0.240476
	210.6	0.212695	0.150208	0.272113	0.24052
	210.8	0.212506	0.15056	0.27175	0.240414
	211	0.212474	0.150831	0.271455	0.240813
	211.2	0.212531	0.151081	0.27144	0.241035
	211.4	0.212526	0.151118	0.271954	0.241303
	211.6	0.212844	0.151441	0.272045	0.241295
	211.8	0.213327	0.151633	0.271689	0.241258
	212	0.213473	0.151412	0.271758	0.241418
	212.2	0.213327	0.151491	0.271839	0.241541
	212.4	0.213214	0.151428	0.271836	0.242316
	212.6	0.213846	0.151054	0.271955	0.242501
	212.8	0.213969	0.151335	0.272061	0.242308
	213	0.214169	0.151211	0.272111	0.242847
	213.2	0.214927	0.151289	0.272419	0.242918
	213.4	0.215417	0.151284	0.272393	0.243072
	213.6	0.215566	0.151442	0.272851	0.243126
	213.8	0.216025	0.1516	0.272884	0.242903
	214	0.216091	0.152005	0.273055	0.243184
	214.2	0.216508	0.152482	0.273686	0.243938
	214.4	0.216467	0.152239	0.273624	0.244422
	214.6	0.216174	0.152418	0.273913	0.244347
	214.8	0.216198	0.152365	0.273902	0.244787
	215	0.216518	0.152152	0.274484	0.244898
	215.2	0.216739	0.152284	0.275101	0.244198
	215.4	0.216758	0.152168	0.275271	0.243991
	215.6	0.21681	0.15245	0.275326	0.243351
	215.8	0.216965	0.152246	0.275284	0.243192
	216	0.216644	0.152208	0.275496	0.243266
	216.2	0.21661	0.152486	0.276149	0.24298
	216.4	0.216896	0.152933	0.276194	0.24313
	216.6	0.217154	0.153343	0.276838	0.243019
	216.8	0.21742	0.153956	0.27739	0.243453
	217	0.217362	0.154612	0.277869	0.243895
	217.2	0.217744	0.154645	0.278138	0.243954
	217.4	0.217938	0.155112	0.278359	0.244165
	217.6	0.217957	0.155654	0.278584	0.244591
	217.8	0.218396	0.155866	0.278727	0.245517
	218	0.218451	0.156191	0.278499	0.24646
	218.2	0.219172	0.156435	0.278909	0.247218
	218.4	0.219338	0.156161	0.278662	0.247278
	218.6	0.219562	0.156042	0.278851	0.247752
	218.8	0.219703	0.155644	0.279205	0.248363
	219	0.220006	0.155645	0.278986	0.247962
	219.2	0.22011	0.155387	0.278918	0.248089
	219.4	0.219716	0.154977	0.278498	0.248288
	219.6	0.219598	0.154701	0.278437	0.248432
	219.8	0.219646	0.154374	0.278357	0.248574
	220	0.219644	0.154432	0.27854	0.248604
	220.2	0.219996	0.154415	0.278861	0.248499
	220.4	0.220243	0.15436	0.278946	0.24867
	220.6	0.220605	0.154216	0.279468	0.248712
	220.8	0.221233	0.154557	0.279588	0.248821
	221	0.221491	0.154651	0.279746	0.248737
	221.2	0.22208	0.154464	0.280004	0.248413
	221.4	0.222998	0.154711	0.280224	0.248533
	221.6	0.223381	0.15482	0.280334	0.248886
	221.8	0.223732	0.154944	0.280471	0.249444
	222	0.223728	0.155368	0.280315	0.249633
	222.2	0.224289	0.155757	0.280453	0.250236
	222.4	0.224573	0.15613	0.280544	0.25061
	222.6	0.224855	0.156557	0.280643	0.251061
	222.8	0.224857	0.15683	0.280794	0.251391
	223	0.224869	0.157242	0.280903	0.251865
	223.2	0.224767	0.157465	0.281267	0.252515
	223.4	0.224639	0.157497	0.281506	0.252602
	223.6	0.22451	0.157661	0.281852	0.253007
	223.8	0.224461	0.15792	0.281941	0.253172
	224	0.224243	0.158593	0.282062	0.253499
	224.2	0.224585	0.158624	0.282423	0.253711
	224.4	0.225061	0.158894	0.283199	0.253214
	224.6	0.225432	0.159269	0.283367	0.253295
	224.8	0.225765	0.159764	0.283709	0.253409
	225	0.225921	0.159664	0.284457	0.253223
	225.2	0.226387	0.159607	0.284662	0.253059
	225.4	0.226564	0.159496	0.284713	0.253306
	225.6	0.226438	0.159416	0.285183	0.253287
	225.8	0.226692	0.159429	0.284997	0.253672
	226	0.22668	0.159448	0.285271	0.253751
	226.2	0.226614	0.159909	0.285632	0.254308
	226.4	0.226942	0.160284	0.286008	0.254365
	226.6	0.226817	0.160298	0.286163	0.254188
	226.8	0.22672	0.16045	0.286514	0.25473
	227	0.226545	0.160635	0.286714	0.255227
	227.2	0.226962	0.160875	0.286495	0.25544
	227.4	0.227214	0.1606	0.28652	0.255983
	227.6	0.227411	0.160712	0.286623	0.256268
	227.8	0.227879	0.160978	0.287191	0.256833
	228	0.228368	0.161109	0.287243	0.257424
	228.2	0.229327	0.160986	0.287703	0.257296
	228.4	0.229866	0.161284	0.287852	0.257052
	228.6	0.230134	0.161055	0.287896	0.257471
	228.8	0.230307	0.16141	0.288288	0.257668
	229	0.230833	0.161115	0.28846	0.257895
	229.2	0.231216	0.160894	0.288211	0.258534
	229.4	0.231443	0.16074	0.288575	0.258672
	229.6	0.231715	0.160436	0.289349	0.258357
	229.8	0.232089	0.16056	0.289438	0.258844
	230	0.231843	0.160309	0.290014	0.258994
	230.2	0.231744	0.160789	0.290532	0.258944
	230.4	0.232146	0.160916	0.290608	0.258763
	230.6	0.231477	0.160902	0.290658	0.258709
	230.8	0.231622	0.161171	0.291115	0.258973
	231	0.231681	0.161155	0.290987	0.258931
	231.2	0.232109	0.161234	0.291109	0.258797
	231.4	0.231993	0.161121	0.291422	0.259115
	231.6	0.232007	0.161023	0.291905	0.259153
	231.8	0.231568	0.161072	0.292291	0.259506
	232	0.231706	0.161175	0.291693	0.259546
	232.2	0.231694	0.161499	0.291982	0.259756
	232.4	0.231714	0.161931	0.291575	0.259972
	232.6	0.231315	0.161945	0.291603	0.260578
	232.8	0.231652	0.162456	0.291583	0.261297
	233	0.23206	0.162437	0.291449	0.26192
	233.2	0.232178	0.162496	0.291215	0.262575
	233.4	0.23248	0.163041	0.291421	0.26304
	233.6	0.23263	0.163323	0.29146	0.263603
	233.8	0.233069	0.163511	0.290809	0.264286
	234	0.233333	0.163766	0.290637	0.264079
	234.2	0.233815	0.164026	0.290854	0.26425
	234.4	0.234469	0.164205	0.290598	0.264482
	234.6	0.234415	0.164104	0.290991	0.264518
	234.8	0.234814	0.164117	0.291233	0.264208
	235	0.234709	0.164091	0.291307	0.264302
	235.2	0.234869	0.16406	0.291699	0.264742
	235.4	0.234584	0.163752	0.292149	0.264376
	235.6	0.234766	0.163556	0.292897	0.264263
	235.8	0.234596	0.163444	0.293324	0.264384
	236	0.234647	0.163862	0.29321	0.264618
	236.2	0.235071	0.164137	0.29372	0.264647
	236.4	0.234906	0.16417	0.293687	0.264392
	236.6	0.235219	0.164236	0.294413	0.264752
	236.8	0.236355	0.164445	0.294494	0.26472
	237	0.236664	0.164561	0.29462	0.265363
	237.2	0.236906	0.164837	0.294927	0.265918
	237.4	0.237179	0.165308	0.295225	0.266632
	237.6	0.237891	0.165472	0.295159	0.26688
	237.8	0.238601	0.165755	0.295137	0.266759
	238	0.239072	0.166068	0.295176	0.266539
	238.2	0.239552	0.166026	0.295184	0.267059
	238.4	0.240205	0.166214	0.295152	0.267271
	238.6	0.240417	0.166156	0.29535	0.266906
	238.8	0.240328	0.166441	0.295312	0.266977
	239	0.2405	0.166842	0.295547	0.267332
	239.2	0.240479	0.166702	0.295629	0.26747
	239.4	0.24055	0.166479	0.295845	0.267019
	239.6	0.240695	0.166769	0.296061	0.267857
	239.8	0.240451	0.166464	0.296083	0.268152
	240	0.240292	0.167062	0.295985	0.268211
	240.2	0.24105	0.167333	0.296226	0.268281
	240.4	0.24086	0.167233	0.29658	0.268653
	240.6	0.241392	0.167167	0.296932	0.268958
	240.8	0.241481	0.167134	0.297093	0.269103
	241	0.241386	0.16698	0.297755	0.270051
	241.2	0.241499	0.16705	0.298025	0.270121
	241.4	0.241831	0.166856	0.297994	0.270494
	241.6	0.242215	0.167166	0.298143	0.270521
	241.8	0.242275	0.167036	0.298473	0.270263
	242	0.242064	0.166906	0.298426	0.270412
	242.2	0.242046	0.167099	0.298805	0.270429
	242.4	0.242554	0.167205	0.299625	0.270657
	242.6	0.242371	0.167641	0.299667	0.270793
	242.8	0.242643	0.167946	0.300011	0.271155
	243	0.242594	0.168423	0.300374	0.271191
	243.2	0.242724	0.168236	0.300459	0.271136
	243.4	0.243112	0.168388	0.300738	0.271154
	243.6	0.243214	0.168817	0.301357	0.27133
	243.8	0.243207	0.169306	0.301838	0.271382
	244	0.243528	0.169755	0.302453	0.271558
	244.2	0.243657	0.170097	0.302799	0.271825
	244.4	0.243563	0.17031	0.303164	0.272099
	244.6	0.243486	0.170396	0.303327	0.272456
	244.8	0.24351	0.17068	0.303519	0.272489
	245	0.243493	0.170602	0.303107	0.272602
	245.2	0.243944	0.170942	0.302665	0.272667
	245.4	0.244218	0.170755	0.302447	0.27271
	245.6	0.244236	0.170807	0.302672	0.272577
	245.8	0.244028	0.170642	0.302842	0.272606
	246	0.243999	0.170535	0.302755	0.27249
	246.2	0.24404	0.17075	0.302848	0.272722
	246.4	0.244284	0.170945	0.303336	0.273349
	246.6	0.244051	0.171261	0.30284	0.273641
	246.8	0.244439	0.170921	0.303377	0.273743
	247	0.244319	0.1712	0.30361	0.273754
	247.2	0.244892	0.170648	0.303929	0.27356
	247.4	0.244876	0.170611	0.304417	0.273575
	247.6	0.245068	0.170696	0.30516	0.274052
	247.8	0.245328	0.171036	0.305557	0.274837
	248	0.245899	0.170847	0.305693	0.275254
	248.2	0.246034	0.171197	0.305777	0.275418
	248.4	0.246442	0.17135	0.305843	0.275807
	248.6	0.246564	0.171316	0.306069	0.276078
	248.8	0.24704	0.172127	0.306259	0.2759
	249	0.247379	0.172404	0.306233	0.2764
	249.2	0.24806	0.173171	0.306605	0.276773
	249.4	0.248017	0.17315	0.30693	0.276524
	249.6	0.248262	0.173461	0.307077	0.27637
	249.8	0.247996	0.174089	0.307268	0.276699
	250	0.247876	0.174331	0.307134	0.276799
	250.2	0.247797	0.174936	0.307516	0.276974
	250.4	0.247883	0.17548	0.307686	0.277369
	250.6	0.247915	0.175564	0.307384	0.277111
	250.8	0.248059	0.175414	0.308071	0.27726
	251	0.248098	0.175686	0.308274	0.277211
	251.2	0.248577	0.175723	0.308359	0.276935
	251.4	0.248395	0.1761	0.308398	0.277083
	251.6	0.248629	0.176174	0.308536	0.277234
	251.8	0.249419	0.176275	0.30841	0.277663
	252	0.250006	0.175982	0.308598	0.277671
	252.2	0.250599	0.175803	0.308987	0.278134
	252.4	0.250599	0.175319	0.308965	0.278829
	252.6	0.250684	0.175306	0.309277	0.279301
	252.8	0.250716	0.175284	0.309431	0.279499
	253	0.25098	0.174939	0.309661	0.28
	253.2	0.250968	0.174768	0.310053	0.280551
	253.4	0.250741	0.174239	0.310445	0.280741
	253.6	0.250584	0.173937	0.310566	0.280724
	253.8	0.250288	0.173952	0.31071	0.281052
	254	0.250252	0.173516	0.310535	0.281117
	254.2	0.250603	0.173875	0.310288	0.28151
	254.4	0.250815	0.17381	0.309887	0.28199
	254.6	0.250883	0.173705	0.309516	0.28168
	254.8	0.250951	0.17393	0.30963	0.282289
	255	0.250775	0.174322	0.30997	0.282626
	255.2	0.250957	0.174623	0.310245	0.282725
	255.4	0.251146	0.174924	0.310478	0.28314
	255.6	0.251844	0.174985	0.310698	0.283387
	255.8	0.252654	0.175241	0.310988	0.283911
	256	0.253128	0.175432	0.31188	0.284146
	256.2	0.253778	0.17564	0.312418	0.284254
	256.4	0.25358	0.175762	0.312659	0.284505
	256.6	0.253971	0.175856	0.313237	0.284183
	256.8	0.254438	0.176061	0.313594	0.284309
	257	0.254931	0.176405	0.314086	0.284342
	257.2	0.254786	0.176488	0.314744	0.284255
	257.4	0.254714	0.176585	0.315049	0.283734
	257.6	0.254324	0.176691	0.314854	0.283271
	257.8	0.25442	0.177363	0.314729	0.283498
	258	0.254676	0.177904	0.314443	0.283613
	258.2	0.255154	0.178384	0.314078	0.283803
	258.4	0.254849	0.178006	0.314139	0.283702
	258.6	0.254569	0.177955	0.31392	0.283907
	258.8	0.254307	0.178182	0.314248	0.284612
	259	0.254103	0.177731	0.314525	0.284836
	259.2	0.254697	0.177001	0.314644	0.284895
	259.4	0.255033	0.177053	0.314772	0.284974
	259.6	0.255273	0.176601	0.315063	0.285071
	259.8	0.255458	0.176013	0.316043	0.28544
	260	0.255944	0.175597	0.31709	0.285634
	260.2	0.256734	0.175342	0.317549	0.285917
	260.4	0.256912	0.17483	0.317683	0.286423
	260.6	0.257447	0.174385	0.318125	0.286417
	260.8	0.25786	0.17453	0.318351	0.286889
	261	0.257858	0.173991	0.318451	0.286487
	261.2	0.257994	0.173897	0.318616	0.286539
	261.4	0.258059	0.17386	0.31846	0.2865
	261.6	0.258081	0.174201	0.318124	0.286785
	261.8	0.258682	0.174785	0.317981	0.287301
	262	0.25893	0.175241	0.317861	0.287399
	262.2	0.259032	0.175174	0.31791	0.287938
	262.4	0.258526	0.175358	0.317466	0.288462
	262.6	0.258576	0.176097	0.317643	0.288673
	262.8	0.258618	0.176238	0.317584	0.288875
	263	0.258887	0.176391	0.317659	0.288824
	263.2	0.259329	0.176703	0.318296	0.288946
	263.4	0.258928	0.177308	0.3184	0.289367
	263.6	0.259324	0.177329	0.318815	0.289745
	263.8	0.25981	0.177371	0.319545	0.289948
	264	0.260108	0.177948	0.319467	0.290366
	264.2	0.260347	0.178122	0.319789	0.290844
	264.4	0.26001	0.177686	0.319829	0.290899
	264.6	0.260158	0.177773	0.320186	0.291061
	264.8	0.260229	0.177645	0.320277	0.291416
	265	0.260297	0.177479	0.320255	0.291157
	265.2	0.260694	0.177777	0.320352	0.291293
	265.4	0.260833	0.177718	0.320591	0.291174
	265.6	0.260907	0.177675	0.320571	0.291678
	265.8	0.261156	0.177684	0.320898	0.292245
	266	0.261139	0.177669	0.321029	0.292701
	266.2	0.261	0.177643	0.321444	0.292976
	266.4	0.260941	0.178021	0.321636	0.293386
	266.6	0.261292	0.178405	0.322476	0.293601
	266.8	0.26125	0.178285	0.32295	0.293948
	267	0.261693	0.178336	0.323678	0.294094
	267.2	0.261733	0.178442	0.324459	0.294098
	267.4	0.261717	0.178541	0.32453	0.293955
	267.6	0.26224	0.178155	0.32488	0.293313
	267.8	0.262669	0.178187	0.325105	0.293127
	268	0.262399	0.178277	0.32477	0.293709
	268.2	0.262676	0.177977	0.325094	0.293605
	268.4	0.262732	0.178018	0.324745	0.293385
	268.6	0.263261	0.178322	0.324673	0.293404
	268.8	0.263587	0.178735	0.324667	0.293394
	269	0.264032	0.179316	0.32486	0.293238
	269.2	0.264629	0.179685	0.324863	0.293685
	269.4	0.265072	0.179763	0.324659	0.293997
	269.6	0.265712	0.180105	0.324126	0.294524
	269.8	0.266276	0.181015	0.324026	0.295205
	270	0.266766	0.181252	0.323643	0.29536
	270.2	0.266788	0.181781	0.323984	0.295114
	270.4	0.267229	0.181951	0.324238	0.295598
	270.6	0.267325	0.181984	0.324509	0.296182
	270.8	0.266915	0.182241	0.325235	0.296161
	271	0.266922	0.182141	0.325544	0.296305
	271.2	0.266457	0.182455	0.325777	0.296236
	271.4	0.266831	0.182518	0.325763	0.296279
	271.6	0.266962	0.182207	0.325999	0.2968
	271.8	0.26683	0.182569	0.326139	0.297506
	272	0.266514	0.182653	0.326139	0.298521
	272.2	0.266648	0.182483	0.326482	0.299053
	272.4	0.266499	0.182408	0.326375	0.299567
	272.6	0.267002	0.182375	0.326628	0.300042
	272.8	0.266938	0.182541	0.326825	0.300766
	273	0.267422	0.182576	0.32719	0.301447
	273.2	0.267762	0.182573	0.327229	0.302233
	273.4	0.268053	0.182407	0.327401	0.30247
	273.6	0.268206	0.182819	0.327387	0.302992
	273.8	0.268339	0.182987	0.327744	0.303064
	274	0.268605	0.182955	0.328267	0.302735
	274.2	0.26866	0.183292	0.328932	0.30266
	274.4	0.268884	0.18333	0.329568	0.302507
	274.6	0.268684	0.183254	0.330035	0.30248
	274.8	0.26877	0.183555	0.330641	0.301969
	275	0.269077	0.183601	0.330951	0.301679
	275.2	0.269274	0.183703	0.331236	0.301084
	275.4	0.270252	0.183596	0.331715	0.300847
	275.6	0.270393	0.183634	0.331909	0.300668
	275.8	0.270417	0.183835	0.331855	0.300266
	276	0.270984	0.183674	0.332018	0.300412
	276.2	0.271186	0.183525	0.332286	0.300552
	276.4	0.271293	0.183311	0.3321	0.300158
	276.6	0.271833	0.182734	0.332065	0.29999
	276.8	0.271796	0.182519	0.331898	0.300644
	277	0.271914	0.182524	0.331855	0.300574
	277.2	0.272185	0.182302	0.33157	0.300675
	277.4	0.272762	0.182233	0.331137	0.301026
	277.6	0.272697	0.18271	0.331012	0.301434
	277.8	0.272857	0.183041	0.331068	0.301779
	278	0.272901	0.183617	0.33177	0.302373
	278.2	0.272678	0.184021	0.33198	0.30335
	278.4	0.272818	0.184129	0.332056	0.303561
	278.6	0.272379	0.184034	0.332274	0.30433
	278.8	0.272432	0.184254	0.332217	0.304563
	279	0.272251	0.184208	0.33251	0.304602
	279.2	0.272159	0.18406	0.332642	0.304699
	279.4	0.272667	0.184304	0.332762	0.304732
	279.6	0.272374	0.18458	0.333075	0.304983
	279.8	0.272262	0.184366	0.333353	0.305095
	280	0.272276	0.18477	0.333892	0.305444
	280.2	0.272092	0.184869	0.334042	0.305754
	280.4	0.272194	0.18464	0.333838	0.305567
	280.6	0.272263	0.18467	0.33392	0.305726
	280.8	0.27243	0.185472	0.334047	0.30606
	281	0.272827	0.185613	0.333839	0.305434
	281.2	0.273934	0.185695	0.333807	0.30528
	281.4	0.2743	0.185852	0.334235	0.305358
	281.6	0.274259	0.186178	0.334712	0.305425
	281.8	0.274772	0.186429	0.334827	0.306026
	282	0.275414	0.186315	0.335319	0.30654
	282.2	0.275712	0.18637	0.335191	0.30696
	282.4	0.27652	0.18625	0.335464	0.307119
	282.6	0.276413	0.185993	0.335185	0.307295
	282.8	0.277109	0.185659	0.335024	0.307162
	283	0.277249	0.186065	0.335191	0.307432
	283.2	0.277326	0.186126	0.334938	0.30778
	283.4	0.277307	0.186386	0.33448	0.307989
	283.6	0.276989	0.186197	0.33455	0.308171
	283.8	0.277093	0.186623	0.334219	0.308049
	284	0.276952	0.187319	0.334528	0.308289
	284.2	0.277065	0.187562	0.334547	0.30869
	284.4	0.277232	0.187955	0.335047	0.309025
	284.6	0.27672	0.188289	0.335501	0.309008
	284.8	0.277051	0.188497	0.33586	0.30916
	285	0.277339	0.188164	0.336025	0.309082
	285.2	0.277429	0.188004	0.336676	0.309314
	285.4	0.277553	0.187848	0.337254	0.309354
	285.6	0.277897	0.187529	0.337611	0.309567
	285.8	0.278405	0.18736	0.338088	0.310204
	286	0.279217	0.187239	0.338606	0.310121
	286.2	0.279535	0.187613	0.339309	0.309877
	286.4	0.280298	0.187586	0.339829	0.310078
	286.6	0.280622	0.187727	0.339452	0.310048
	286.8	0.281152	0.188143	0.339707	0.310207
	287	0.280846	0.18909	0.339809	0.310548
	287.2	0.280509	0.188999	0.339255	0.310922
	287.4	0.280401	0.189433	0.339303	0.311212
	287.6	0.280905	0.190143	0.339727	0.311172
	287.8	0.281589	0.190664	0.339873	0.311352
	288	0.281382	0.190904	0.340462	0.311561
	288.2	0.281755	0.191397	0.340666	0.31165
	288.4	0.281497	0.191592	0.340675	0.311532
	288.6	0.281108	0.191782	0.340821	0.311532
	288.8	0.281641	0.191463	0.341056	0.311874
	289	0.281526	0.191134	0.341089	0.311908
	289.2	0.281577	0.190974	0.341246	0.312104
	289.4	0.281937	0.191111	0.341178	0.312124
	289.6	0.281912	0.190699	0.341529	0.312541
	289.8	0.282579	0.190481	0.341658	0.312571
	290	0.283216	0.190557	0.341415	0.312078
	290.2	0.283469	0.190542	0.341666	0.312049
	290.4	0.283603	0.190621	0.341924	0.312573
	290.6	0.28348	0.190945	0.341708	0.31299
	290.8	0.283327	0.19079	0.341746	0.313637
	291	0.283329	0.191065	0.341868	0.314365
	291.2	0.283461	0.190992	0.341934	0.31533
	291.4	0.283681	0.191412	0.342659	0.315646
	291.6	0.284244	0.191586	0.343226	0.316012
	291.8	0.284394	0.191557	0.343276	0.316548
	292	0.283805	0.192095	0.343544	0.316927
	292.2	0.284018	0.19223	0.343415	0.317175
	292.4	0.283623	0.192819	0.343325	0.317909
	292.6	0.284038	0.192882	0.343593	0.318914
	292.8	0.284694	0.192506	0.343198	0.319386
	293	0.284766	0.192473	0.343144	0.319625
	293.2	0.285048	0.193007	0.343287	0.320045
	293.4	0.285264	0.193236	0.343606	0.320217
	293.6	0.285548	0.193074	0.343702	0.320453
	293.8	0.286254	0.193285	0.343362	0.320527
	294	0.286543	0.193609	0.343011	0.320612
	294.2	0.286583	0.193711	0.343538	0.320405
	294.4	0.286546	0.194086	0.343973	0.320424
	294.6	0.286475	0.194043	0.344067	0.3207
	294.8	0.28666	0.193821	0.344818	0.320869
	295	0.287103	0.194045	0.345606	0.320473
	295.2	0.287239	0.19372	0.34618	0.320233
	295.4	0.287148	0.193643	0.346978	0.319606
	295.6	0.287368	0.193497	0.347341	0.3198
	295.8	0.287521	0.194009	0.347474	0.31957
	296	0.287349	0.193942	0.347365	0.319465
	296.2	0.287439	0.193761	0.347287	0.319275
	296.4	0.287352	0.194167	0.34754	0.319198
	296.6	0.28766	0.193766	0.347361	0.319409
	296.8	0.287694	0.193767	0.347073	0.31926
	297	0.287675	0.193993	0.347412	0.319228
	297.2	0.287187	0.194393	0.347959	0.319387
	297.4	0.287529	0.194498	0.347788	0.320031
	297.6	0.28773	0.194923	0.347333	0.320789
	297.8	0.287985	0.19533	0.347143	0.321132
	298	0.288067	0.195581	0.347233	0.321162
	298.2	0.287937	0.195924	0.347553	0.321383
	298.4	0.288011	0.196463	0.347823	0.321934
	298.6	0.287922	0.196735	0.348155	0.322591
	298.8	0.288194	0.196841	0.34856	0.322792
	299	0.288435	0.197101	0.348599	0.322907
	299.2	0.288482	0.197243	0.348553	0.323314
	299.4	0.288595	0.197508	0.348797	0.323733
	299.6	0.288774	0.197739	0.348714	0.324111
	299.8	0.288952	0.198051	0.348862	0.324158
	299.99	0.300675	0.193249	0.34212	0.309307
	300.19	0.301234	0.194114	0.343218	0.310133
	300.39	0.301886	0.195076	0.344549	0.311072
	300.59	0.302459	0.196036	0.346072	0.312284
	300.79	0.303168	0.1971	0.347543	0.313643
	300.99	0.303936	0.198065	0.349141	0.315418
	301.19	0.304748	0.199113	0.350725	0.316364
	301.39	0.304991	0.200124	0.3521	0.317581
	301.59	0.30565	0.200691	0.353106	0.319161
	301.79	0.306222	0.201135	0.354101	0.320249
	301.99	0.306546	0.201454	0.354835	0.320972
	302.19	0.30704	0.201434	0.355359	0.321762
	302.39	0.307405	0.201152	0.355894	0.322449
	302.59	0.307995	0.201257	0.356652	0.322467
	302.79	0.308505	0.201154	0.35738	0.323357
	302.99	0.308951	0.201511	0.357551	0.323913
	303.19	0.309725	0.201425	0.357867	0.324555
	303.39	0.30997	0.201441	0.358194	0.32496
	303.59	0.310097	0.201588	0.359092	0.325008
	303.79	0.310471	0.201712	0.359541	0.325662
	303.99	0.310996	0.202085	0.359606	0.326113
	304.19	0.311611	0.202382	0.359782	0.326162
	304.39	0.312111	0.202482	0.360299	0.326609
	304.59	0.312277	0.202588	0.360478	0.326922
	304.79	0.312473	0.20314	0.360615	0.327926
	304.99	0.312708	0.203528	0.361408	0.32833
	305.19	0.312561	0.204047	0.3617	0.328291
	305.39	0.311994	0.204522	0.362068	0.329065
	305.59	0.312189	0.204756	0.362694	0.329822
	305.79	0.312213	0.20509	0.363545	0.329764
	305.99	0.312149	0.205227	0.363842	0.32959
	306.19	0.312411	0.205285	0.364469	0.329856
	306.39	0.312495	0.20516	0.364503	0.330255
	306.59	0.312946	0.205434	0.365166	0.330149
	306.79	0.312685	0.205886	0.365445	0.331133
	306.99	0.313277	0.205673	0.36558	0.331697
	307.19	0.313528	0.205983	0.366141	0.332026
	307.39	0.314162	0.206351	0.366338	0.332018
	307.59	0.314101	0.206775	0.367023	0.331911
	307.79	0.314366	0.207017	0.367449	0.332272
	307.99	0.314919	0.206924	0.36793	0.332212
	308.19	0.315237	0.206649	0.368211	0.332349
	308.39	0.315315	0.20671	0.368234	0.332653
	308.59	0.31557	0.206536	0.368318	0.333062
	308.79	0.315465	0.207201	0.368796	0.333856
	308.99	0.315431	0.207045	0.368685	0.33383
	309.19	0.31518	0.207037	0.368307	0.334329
	309.39	0.314909	0.207352	0.368505	0.334188
	309.59	0.314568	0.207268	0.368591	0.334126
	309.79	0.314591	0.207133	0.368351	0.333999
	309.99	0.314094	0.207622	0.368081	0.333995
	310.19	0.31377	0.208012	0.368571	0.334217
	310.39	0.313584	0.208305	0.368464	0.335211
	310.59	0.314016	0.208899	0.368663	0.335889
	310.79	0.314304	0.208958	0.369052	0.336328
	310.99	0.314855	0.208649	0.369015	0.336568
	311.19	0.314767	0.209179	0.369009	0.336452
	311.39	0.315265	0.209324	0.368744	0.336766
	311.59	0.314881	0.209533	0.369082	0.336993
	311.79	0.315212	0.209438	0.369278	0.337172
	311.99	0.31531	0.209311	0.369598	0.337054
	312.19	0.315175	0.209482	0.36962	0.337547
	312.39	0.315328	0.20961	0.369599	0.337908
	312.59	0.315304	0.209836	0.370191	0.338136
	312.79	0.315034	0.210088	0.37035	0.338211
	312.99	0.315113	0.209728	0.370066	0.33824
	313.19	0.315247	0.209841	0.370358	0.338044
	313.39	0.314969	0.209742	0.370442	0.337789
	313.59	0.31512	0.209683	0.370587	0.337811
	313.79	0.315379	0.210065	0.370931	0.338101
	313.99	0.315031	0.210583	0.371114	0.338281
	314.19	0.315176	0.210659	0.371239	0.338439
	314.39	0.315522	0.210691	0.371484	0.339141
	314.59	0.316441	0.210537	0.371777	0.339117
	314.79	0.316696	0.210225	0.372292	0.339256
	314.99	0.316941	0.210166	0.372183	0.339492
	315.19	0.31711	0.210066	0.372535	0.339422
	315.39	0.317658	0.209628	0.372409	0.339301
	315.59	0.317871	0.209703	0.372816	0.338949
	315.79	0.318099	0.209373	0.372745	0.339038
	315.99	0.318244	0.209469	0.372857	0.33899
	316.19	0.318408	0.209822	0.372675	0.338789
	316.39	0.318743	0.209998	0.372738	0.338691
	316.59	0.318985	0.210146	0.372953	0.338972
	316.79	0.319247	0.209705	0.372864	0.339202
	316.99	0.319534	0.209802	0.372861	0.339463
	317.19	0.319752	0.209769	0.372251	0.339261
	317.39	0.319707	0.209879	0.372075	0.339465
	317.59	0.319593	0.210101	0.37222	0.339585
	317.79	0.31894	0.210593	0.372235	0.339816
	317.99	0.318584	0.21049	0.371935	0.340256
	318.19	0.318239	0.210586	0.37197	0.340376
	318.39	0.318203	0.210686	0.372114	0.34093
	318.59	0.31836	0.210929	0.372187	0.341316
	318.79	0.318032	0.211323	0.372293	0.341616
	318.99	0.317988	0.211334	0.37258	0.341208
	319.19	0.317566	0.211505	0.372764	0.340842
	319.39	0.317492	0.211688	0.372626	0.34059
	319.59	0.317544	0.211959	0.372557	0.340944
	319.79	0.317798	0.211756	0.372553	0.341471
	319.99	0.318239	0.212056	0.372556	0.340892
	320.19	0.318184	0.212144	0.372614	0.340737
	320.39	0.318481	0.211802	0.372975	0.341256
	320.59	0.318502	0.211646	0.373024	0.341697
	320.79	0.318929	0.211779	0.373274	0.341852
	320.99	0.31924	0.211964	0.373427	0.341857
	321.19	0.319131	0.211941	0.37326	0.341428
	321.39	0.319248	0.212004	0.373612	0.34171
	321.59	0.319157	0.211697	0.374101	0.341692
	321.79	0.31928	0.21207	0.374355	0.341504
	321.99	0.319571	0.211489	0.374372	0.3414
	322.19	0.319405	0.211518	0.374251	0.341158
	322.39	0.319579	0.211488	0.373954	0.341045
	322.59	0.3192	0.211574	0.374065	0.340355
	322.79	0.319109	0.21198	0.373898	0.339788
	322.99	0.318566	0.212092	0.373763	0.339502
	323.19	0.318211	0.212073	0.373477	0.339537
	323.39	0.318266	0.212334	0.373044	0.339704
	323.59	0.318343	0.212045	0.373125	0.339949
	323.79	0.318196	0.21205	0.373435	0.339793
	323.99	0.318033	0.212423	0.373134	0.33958
	324.19	0.317691	0.212589	0.373281	0.340175
	324.39	0.31759	0.212602	0.37372	0.340658
	324.59	0.317617	0.21262	0.373893	0.341258
	324.79	0.317866	0.212985	0.374212	0.341912
	324.99	0.317492	0.212725	0.374294	0.342564
	325.19	0.317442	0.212807	0.374655	0.343014
	325.39	0.317672	0.21275	0.374937	0.344331
	325.59	0.318037	0.212381	0.375365	0.344741
	325.79	0.318572	0.212341	0.375232	0.345329
	325.99	0.31915	0.21177	0.375263	0.345925
	326.19	0.319161	0.211949	0.375113	0.346213
	326.39	0.319214	0.211987	0.375247	0.346359
	326.59	0.319175	0.211886	0.37534	0.34642
	326.79	0.319486	0.21215	0.375406	0.346452
	326.99	0.319214	0.211892	0.375383	0.346472
	327.19	0.319304	0.211371	0.375726	0.34676
	327.39	0.319168	0.211819	0.375832	0.346701
	327.59	0.319035	0.211785	0.376423	0.34652
	327.79	0.319029	0.212139	0.376488	0.346502
	327.99	0.319036	0.212356	0.376246	0.346369
	328.19	0.318913	0.21245	0.376949	0.346208
	328.39	0.318622	0.212409	0.377185	0.346515
	328.59	0.318354	0.212442	0.377044	0.346432
	328.79	0.318372	0.212564	0.377276	0.346216
	328.99	0.31811	0.21234	0.377073	0.346231
	329.19	0.318547	0.211957	0.37754	0.346059
	329.39	0.318637	0.211224	0.377539	0.345925
	329.59	0.319089	0.210656	0.377415	0.345409
	329.79	0.319376	0.21041	0.377031	0.345445
	329.99	0.319959	0.210155	0.377175	0.345363
	330.19	0.320021	0.210533	0.377153	0.345054
	330.39	0.31964	0.21051	0.377309	0.345153
	330.59	0.319968	0.210651	0.377103	0.345126
	330.79	0.319966	0.211008	0.377214	0.34489
	330.99	0.319675	0.211084	0.377286	0.344839
	331.19	0.319249	0.21101	0.377432	0.344961
	331.39	0.319308	0.211803	0.377346	0.345007
	331.59	0.319462	0.212166	0.377418	0.345124
	331.79	0.319462	0.212044	0.377309	0.345506
	331.99	0.319283	0.212112	0.377364	0.345265
	332.19	0.319044	0.212468	0.377542	0.345372
	332.39	0.318704	0.212621	0.377142	0.345238
	332.59	0.318612	0.21285	0.376919	0.344354
	332.79	0.318739	0.212794	0.3771	0.344305
	332.99	0.318728	0.212628	0.377199	0.344039
	333.19	0.319125	0.212434	0.377378	0.343759
	333.39	0.31908	0.212231	0.377119	0.343169
	333.59	0.319372	0.211866	0.376945	0.343051
	333.79	0.319691	0.211453	0.376486	0.343022
	333.99	0.320263	0.211511	0.37688	0.342966
	334.19	0.320044	0.211761	0.376817	0.343178
	334.39	0.32007	0.211623	0.376881	0.343268
	334.59	0.320688	0.211709	0.376648	0.343314
	334.79	0.320495	0.211356	0.37714	0.343521
	334.99	0.320643	0.210991	0.377021	0.343674
	335.19	0.320769	0.211003	0.376857	0.343836
	335.39	0.321257	0.210892	0.376993	0.344269
	335.59	0.321585	0.210763	0.376982	0.344242
	335.79	0.321653	0.209977	0.377314	0.344343
	335.99	0.321431	0.210175	0.377502	0.344339
	336.19	0.321551	0.210262	0.377775	0.344596
	336.39	0.321369	0.210614	0.378011	0.344795
	336.59	0.321541	0.211118	0.378156	0.344781
	336.79	0.321668	0.211296	0.378786	0.345258
	336.99	0.321942	0.211711	0.379084	0.344769
	337.19	0.321709	0.211953	0.378709	0.344599
	337.39	0.321791	0.211771	0.378241	0.344417
	337.59	0.321795	0.211496	0.37765	0.344195
	337.79	0.321562	0.211834	0.377421	0.344251
	337.99	0.321623	0.212398	0.377738	0.344563
	338.19	0.321477	0.212479	0.377361	0.344849
	338.39	0.321793	0.212462	0.377745	0.34454
	338.59	0.321602	0.212806	0.37739	0.344508
	338.79	0.321104	0.212879	0.377284	0.34464
	338.99	0.320966	0.212884	0.377247	0.344532
	339.19	0.320859	0.213219	0.377004	0.3444
	339.39	0.320644	0.212978	0.377639	0.34443
	339.59	0.32077	0.212939	0.378077	0.344662
	339.79	0.32045	0.212665	0.378683	0.345048
	339.99	0.32028	0.213282	0.379007	0.345551
	340.19	0.320346	0.213382	0.379813	0.346088
	340.39	0.32008	0.213514	0.380263	0.346264
	340.59	0.320511	0.213588	0.380909	0.346291
	340.79	0.320702	0.213463	0.381082	0.346591
	340.99	0.320679	0.213388	0.380927	0.346253
	341.19	0.32067	0.213321	0.380305	0.34679
	341.39	0.320823	0.212992	0.379666	0.346721
	341.59	0.321008	0.213014	0.379347	0.346428
	341.79	0.321025	0.213273	0.379258	0.346494
	341.99	0.3213	0.213497	0.379076	0.346493
	342.19	0.321467	0.213231	0.378943	0.346454
	342.39	0.321785	0.213484	0.379024	0.3462
	342.59	0.321617	0.213643	0.378388	0.346233
	342.79	0.321275	0.213471	0.378255	0.346288
	342.99	0.321042	0.213098	0.378623	0.34638
	343.19	0.321393	0.212994	0.37825	0.346244
	343.39	0.321494	0.212712	0.378857	0.346264
	343.59	0.321712	0.212796	0.378997	0.346493
	343.79	0.321584	0.212831	0.378919	0.346228
	343.99	0.32151	0.213083	0.379129	0.346419
	344.19	0.321692	0.212662	0.379845	0.346872
	344.39	0.321878	0.212543	0.380259	0.34711
	344.59	0.321785	0.213013	0.380242	0.347277
	344.79	0.32161	0.213072	0.379673	0.34721
	344.99	0.321228	0.213086	0.379694	0.347168
	345.19	0.321254	0.21314	0.3795	0.347538
	345.39	0.321043	0.213678	0.379248	0.347265
	345.59	0.321205	0.214112	0.379252	0.34691
	345.79	0.321043	0.214229	0.379065	0.347518
	345.99	0.321042	0.214689	0.379061	0.347489
	346.19	0.321155	0.214722	0.379132	0.347494
	346.39	0.321498	0.215219	0.379	0.346998
	346.59	0.321445	0.214945	0.378593	0.347011
	346.79	0.321323	0.214609	0.378367	0.347062
	346.99	0.321822	0.214361	0.378489	0.34685
	347.19	0.322346	0.214297	0.378334	0.346573
	347.39	0.322576	0.214112	0.378499	0.346608
	347.59	0.322524	0.214069	0.378481	0.346366
	347.79	0.322542	0.213995	0.378548	0.346264
	347.99	0.322561	0.214054	0.378748	0.346558
	348.19	0.322548	0.213972	0.379289	0.346492
	348.39	0.322021	0.214236	0.379326	0.346367
	348.59	0.32156	0.214467	0.379245	0.346033
	348.79	0.321588	0.214264	0.379418	0.345807
	348.99	0.321724	0.213969	0.379757	0.346136
	349.19	0.321679	0.214276	0.380222	0.346226
	349.39	0.321828	0.214414	0.380404	0.346176
	349.59	0.322313	0.21394	0.380561	0.345771
	349.79	0.322314	0.213598	0.380735	0.34609
	349.99	0.322378	0.213487	0.380982	0.345982
	350.19	0.322669	0.213303	0.380966	0.346266
	350.39	0.322739	0.213222	0.380925	0.346747
	350.59	0.322529	0.21291	0.380836	0.347086
	350.79	0.32245	0.212948	0.380732	0.347216
	350.99	0.32248	0.21287	0.380872	0.347299
	351.19	0.322409	0.212814	0.380355	0.3475
	351.39	0.32207	0.212785	0.38035	0.34767
	351.59	0.321547	0.212974	0.380033	0.347669
	351.79	0.321263	0.213264	0.379916	0.347942
	351.99	0.320632	0.212961	0.379505	0.348124
	352.19	0.320098	0.212939	0.379316	0.347689
	352.39	0.32001	0.212659	0.379327	0.347544
	352.59	0.319935	0.212445	0.379388	0.347466
	352.79	0.320008	0.211958	0.379244	0.346888
	352.99	0.320028	0.211833	0.37913	0.346965
	353.19	0.319759	0.211946	0.37947	0.346895
	353.39	0.320316	0.211587	0.379314	0.346567
	353.59	0.320723	0.211679	0.37932	0.346555
	353.79	0.320744	0.21161	0.379806	0.346827
	353.99	0.320955	0.21157	0.37957	0.347729
	354.19	0.321448	0.211753	0.379379	0.348373
	354.39	0.321263	0.211465	0.379675	0.348614
	354.59	0.321619	0.211522	0.379851	0.348464
	354.79	0.321763	0.211919	0.379781	0.348911
	354.99	0.322075	0.211662	0.380159	0.349077
	355.19	0.322245	0.211583	0.380312	0.349127
	355.39	0.32196	0.212109	0.380641	0.349614
	355.59	0.322106	0.212245	0.380476	0.349695
	355.79	0.322402	0.212179	0.380412	0.349875
	355.99	0.322106	0.212015	0.380033	0.349697
	356.19	0.322171	0.211655	0.38	0.34901
	356.39	0.322172	0.210856	0.380147	0.348594
	356.59	0.321838	0.210585	0.380119	0.348147
	356.79	0.321416	0.209951	0.379723	0.347792
	356.99	0.320832	0.209961	0.379534	0.3477
	357.19	0.320486	0.209413	0.379561	0.347497
	357.39	0.320604	0.20898	0.379717	0.347578
	357.59	0.320448	0.20893	0.379939	0.348031
	357.79	0.320385	0.208988	0.380078	0.348085
	357.99	0.32024	0.20918	0.37993	0.348595
	358.19	0.320093	0.209312	0.380406	0.348938
	358.39	0.31964	0.209578	0.381148	0.348688
	358.59	0.320075	0.209958	0.381879	0.348966
	358.79	0.320151	0.210397	0.382173	0.349427
	358.99	0.32025	0.210699	0.382436	0.349241
	359.19	0.320032	0.211388	0.382385	0.349057
	359.39	0.319819	0.212259	0.38271	0.349568
	359.59	0.319838	0.211948	0.382723	0.349355
	359.79	0.319635	0.212152	0.382701	0.349645
	359.99	0.31946	0.212336	0.382586	0.349676
	360.19	0.319195	0.211802	0.382721	0.349085
	360.39	0.319356	0.211424	0.38248	0.349267
	360.59	0.319036	0.211157	0.382517	0.349344
	360.79	0.318847	0.210654	0.38247	0.349475
	360.99	0.318879	0.210434	0.382445	0.349164
	361.19	0.318742	0.209698	0.382431	0.349449
	361.39	0.318989	0.209688	0.382476	0.349717
	361.59	0.319167	0.209661	0.382509	0.349606
	361.79	0.319057	0.209579	0.382305	0.349188
	361.99	0.318919	0.209685	0.382352	0.349061
	362.19	0.318666	0.209541	0.382625	0.348876
	362.39	0.319035	0.209801	0.382468	0.348453
	362.59	0.319392	0.209732	0.381966	0.348301
	362.79	0.31927	0.209828	0.381049	0.347646
	362.99	0.319331	0.210139	0.380544	0.347221
	363.19	0.31912	0.21023	0.380416	0.347229
	363.39	0.319015	0.210185	0.380732	0.347456
	363.59	0.319142	0.210269	0.38047	0.347311
	363.79	0.319185	0.210683	0.38014	0.347757
	363.99	0.319261	0.21091	0.379902	0.347985
	364.19	0.319126	0.210835	0.38	0.347833
	364.39	0.319338	0.211317	0.380109	0.348848
	364.59	0.318909	0.21175	0.380116	0.34907
	364.79	0.319179	0.211937	0.3802	0.348992
	364.99	0.319488	0.211882	0.380101	0.348989
	365.19	0.319334	0.211789	0.37997	0.349212
	365.39	0.319765	0.211654	0.380251	0.3491
	365.59	0.319668	0.211546	0.380749	0.349237
	365.79	0.319351	0.211496	0.380579	0.349059
	365.99	0.31927	0.211347	0.380839	0.349038
	366.19	0.319398	0.210863	0.380952	0.349026
	366.39	0.319626	0.210599	0.380739	0.349161
	366.59	0.319236	0.210228	0.380526	0.349088
	366.79	0.319532	0.209599	0.380693	0.348934
	366.99	0.320083	0.209153	0.380796	0.349194
	367.19	0.320392	0.208671	0.380919	0.349363
	367.39	0.320634	0.208561	0.381044	0.349349
	367.59	0.320746	0.208478	0.380956	0.34945
	367.79	0.320957	0.208556	0.380789	0.349676
	367.99	0.320922	0.208613	0.381082	0.349842
	368.19	0.3209	0.208749	0.381403	0.349643
	368.39	0.320705	0.209547	0.381462	0.350037
	368.59	0.320781	0.209741	0.381373	0.350139
	368.79	0.321143	0.209896	0.381458	0.349953
	368.99	0.321321	0.210422	0.381696	0.350102
	369.19	0.321302	0.211081	0.381465	0.349925
	369.39	0.321355	0.211379	0.381283	0.350125
	369.59	0.321161	0.211797	0.381351	0.350456
	369.79	0.320993	0.21164	0.381288	0.350344
	369.99	0.320673	0.211083	0.381631	0.350626
	370.19	0.320341	0.210911	0.381665	0.350824
	370.39	0.320146	0.210854	0.381652	0.351098
	370.59	0.319996	0.210465	0.381123	0.351264
	370.79	0.320258	0.210102	0.380968	0.351053
	370.99	0.32042	0.209766	0.380633	0.351068
	371.19	0.320646	0.209352	0.380689	0.351159
	371.39	0.320628	0.209356	0.380785	0.351038
	371.59	0.320595	0.209236	0.380581	0.350736
	371.79	0.320729	0.209205	0.381085	0.350305
	371.99	0.320509	0.209194	0.381445	0.350142
	372.19	0.320219	0.209179	0.381691	0.349907
	372.39	0.320206	0.209377	0.38194	0.350155
	372.59	0.319991	0.20927	0.382099	0.350257
	372.79	0.320007	0.209218	0.382051	0.350022
	372.99	0.319751	0.209684	0.382196	0.350183
	373.19	0.319542	0.209626	0.38206	0.349729
	373.39	0.319066	0.2097	0.381757	0.349903
	373.59	0.318858	0.209538	0.382252	0.349733
	373.79	0.318704	0.209018	0.382469	0.349679
	373.99	0.31843	0.208661	0.382624	0.349733
	374.19	0.31848	0.208783	0.382171	0.349841
	374.39	0.318965	0.208723	0.382207	0.350087
	374.59	0.318961	0.208351	0.38195	0.350393
	374.79	0.319226	0.208329	0.38136	0.350261
	374.99	0.319819	0.208167	0.38153	0.350558
	375.19	0.320538	0.208219	0.381352	0.350525
	375.39	0.321373	0.208415	0.380907	0.350989
	375.59	0.321873	0.208351	0.381197	0.351018
	375.79	0.322466	0.208348	0.382305	0.351022
	375.99	0.322789	0.208372	0.382573	0.350815
	376.19	0.32308	0.208218	0.382863	0.350728
	376.39	0.32355	0.208318	0.383095	0.350626
	376.59	0.323503	0.208634	0.383212	0.35027
	376.79	0.323739	0.208413	0.383264	0.350264
	376.99	0.323607	0.208631	0.383639	0.350098
	377.19	0.323798	0.208816	0.383751	0.349365
	377.39	0.323488	0.208834	0.383251	0.349918
	377.59	0.323695	0.208492	0.383294	0.349472
	377.79	0.32396	0.208419	0.382866	0.349238
	377.99	0.323528	0.208448	0.3828	0.349109
	378.19	0.323445	0.20839	0.382448	0.349325
	378.39	0.323051	0.208545	0.382483	0.349199
	378.59	0.322736	0.208342	0.381916	0.349175
	378.79	0.322217	0.208353	0.381599	0.348971
	378.99	0.321856	0.208449	0.381452	0.349398
	379.19	0.321688	0.208627	0.380617	0.34951
	379.39	0.321773	0.208485	0.38049	0.350149
	379.59	0.321449	0.208276	0.381293	0.350264
	379.79	0.32115	0.208504	0.381853	0.349964
	379.99	0.320894	0.208339	0.381932	0.349875
	380.19	0.320713	0.20844	0.381982	0.35012
	380.39	0.320791	0.208667	0.382254	0.350375
	380.59	0.320976	0.208722	0.382374	0.350302
	380.79	0.321008	0.208442	0.382717	0.350759
	380.99	0.321127	0.208506	0.383302	0.350931
	381.19	0.321472	0.20848	0.383116	0.35114
	381.39	0.321476	0.207925	0.382885	0.351324
	381.59	0.322157	0.207775	0.382811	0.35091
	381.79	0.322474	0.207962	0.382735	0.350566
	381.99	0.322536	0.207692	0.382841	0.350251
	382.19	0.32291	0.207466	0.383192	0.35017
	382.39	0.32335	0.207799	0.383266	0.349916
	382.59	0.323435	0.207526	0.383281	0.349502
	382.79	0.322918	0.207376	0.382991	0.349483
	382.99	0.323068	0.207562	0.382504	0.34954
	383.19	0.323239	0.207628	0.382016	0.349367
	383.39	0.323383	0.207276	0.382057	0.349419
	383.59	0.323147	0.207025	0.382075	0.349423
	383.79	0.323088	0.206684	0.382241	0.349143
	383.99	0.323094	0.205993	0.382537	0.349414
	384.19	0.323153	0.206271	0.382449	0.349795
	384.39	0.323121	0.206234	0.382468	0.34996
	384.59	0.323126	0.205931	0.3828	0.350154
	384.79	0.322741	0.206139	0.383019	0.35057
	384.99	0.322458	0.206328	0.3832	0.350838
	385.19	0.322437	0.206351	0.382978	0.35074
	385.39	0.322049	0.206575	0.382714	0.350405
	385.59	0.321922	0.207212	0.382448	0.350756
	385.79	0.321874	0.207567	0.382624	0.350402
	385.99	0.321708	0.207656	0.382738	0.35041
	386.19	0.321816	0.207819	0.383077	0.350451
	386.39	0.322009	0.208515	0.382638	0.350605
	386.59	0.321517	0.20848	0.382701	0.350786
	386.79	0.321351	0.209022	0.382342	0.351087
	386.99	0.321761	0.209461	0.382642	0.350671
	387.19	0.32184	0.209438	0.382314	0.351141
	387.39	0.321966	0.209091	0.382494	0.35115
	387.59	0.322217	0.20899	0.38287	0.350969
	387.79	0.322606	0.20873	0.38361	0.351144
	387.99	0.322641	0.208177	0.384009	0.351236
	388.19	0.323009	0.208314	0.383902	0.351461
	388.39	0.323253	0.207888	0.383939	0.351365
	388.59	0.323405	0.207882	0.384487	0.351826
	388.79	0.323589	0.208255	0.384242	0.351971
	388.99	0.323671	0.208076	0.384262	0.352085
	389.19	0.323499	0.207882	0.383739	0.351999
	389.39	0.323075	0.20782	0.383099	0.351879
	389.59	0.322712	0.207804	0.382615	0.352039
	389.79	0.322407	0.207094	0.382432	0.351693
	389.99	0.322105	0.206705	0.382374	0.351494
	390.19	0.322408	0.206617	0.38226	0.351335
	390.39	0.322421	0.207061	0.382191	0.35142
	390.59	0.321991	0.207134	0.382225	0.351152
	390.79	0.321864	0.207613	0.38201	0.350948
	390.99	0.322013	0.207578	0.382255	0.350461
	391.19	0.32183	0.207686	0.381893	0.350651
	391.39	0.322071	0.207685	0.38188	0.349917
	391.59	0.321956	0.207809	0.382295	0.349406
	391.79	0.321968	0.207912	0.382632	0.349481
	391.99	0.3219	0.207723	0.38257	0.34952
	392.19	0.322236	0.208183	0.38274	0.349837
	392.39	0.322254	0.20823	0.38257	0.350106
	392.59	0.322699	0.208418	0.383098	0.350352
	392.79	0.323139	0.208194	0.382837	0.350458
	392.99	0.323362	0.207858	0.383061	0.350694
	393.19	0.323146	0.207762	0.382949	0.35076
	393.39	0.322991	0.207396	0.383031	0.350918
	393.59	0.322889	0.207095	0.383203	0.351145
	393.79	0.323145	0.206325	0.383585	0.351438
	393.99	0.323261	0.206021	0.384007	0.351801
	394.19	0.323706	0.205834	0.384094	0.35245
	394.39	0.323582	0.206046	0.383985	0.352622
	394.59	0.323376	0.205778	0.384314	0.352821
	394.79	0.323294	0.205524	0.384684	0.352742
	394.99	0.323378	0.205174	0.384659	0.352482
	395.19	0.323388	0.205258	0.38419	0.352562
	395.39	0.323409	0.205257	0.384257	0.352326
	395.59	0.322849	0.205204	0.384172	0.352118
	395.79	0.32283	0.205224	0.383963	0.35183
	395.99	0.322603	0.205453	0.384256	0.351924
	396.19	0.32272	0.206003	0.384331	0.351573
	396.39	0.322638	0.206138	0.38462	0.350966
	396.59	0.322791	0.206394	0.385074	0.350405
	396.79	0.322873	0.206314	0.385043	0.350349
	396.99	0.322846	0.206466	0.385201	0.350208
	397.19	0.322384	0.206701	0.384833	0.350221
	397.39	0.322164	0.206977	0.384672	0.350221
	397.59	0.322208	0.207414	0.384127	0.350111
	397.79	0.322176	0.207456	0.383993	0.350327
	397.99	0.321969	0.207982	0.38362	0.350265
	398.19	0.322049	0.208609	0.383043	0.350632
	398.39	0.321937	0.209138	0.383038	0.350407
	398.59	0.321784	0.209051	0.383159	0.350286
	398.79	0.321622	0.208836	0.383266	0.350124
	398.99	0.321703	0.20867	0.383079	0.35047
	399.19	0.321851	0.208792	0.383244	0.35064
	399.39	0.32179	0.208544	0.383198	0.350684
	399.59	0.322119	0.208168	0.382852	0.350928
[truncated: 1,001 more rows]

## Sheet: Fig 4e
	ACS101					ACS101 iGL CDRL1					ACS101 IOMA CDRL1					2G12
	AMC009	2M 1F9	PBST + BSA			AMC009	2M 1F9	PBST + BSA			AMC009	2M 1F9	PBST + BSA			AMC009	2M 1F9	PBST + BSA
0	0.011563	0.004395	0.000967		0	0.007323	0.002975	-0.00304		0	0.009655	0.003358	-0.00133		0	0.000274	-0.00851	-0.0003
0.2	0.01236	0.005196	0.000821		0.2	0.007478	0.003556	-0.00282		0.2	0.009608	0.004154	-0.00148		0.2	0.009605	-0.0031	1.11e-05
0.4	0.012962	0.006272	0.000888		0.4	0.00769	0.004409	-0.00307		0.4	0.009774	0.004719	-0.00132		0.4	0.020257	0.003325	0.000286
0.6	0.013675	0.007296	0.000937		0.6	0.007901	0.00495	-0.00279		0.6	0.009765	0.005611	-0.00108		0.6	0.032219	0.01063	0.000479
0.8	0.014387	0.008713	0.000979		0.8	0.007987	0.005892	-0.00279		0.8	0.00962	0.006584	-0.00082		0.8	0.0456	0.018695	0.000588
1	0.014985	0.010123	0.001213		1	0.008228	0.007049	-0.00289		1	0.00965	0.007972	-0.00041		1	0.059729	0.027617	0.000766
1.2	0.015745	0.011536	0.001316		1.2	0.008366	0.008469	-0.00305		1.2	0.009792	0.009311	-0.00026		1.2	0.074649	0.037438	0.000993
1.4	0.016299	0.013338	0.001301		1.4	0.008676	0.009471	-0.00311		1.4	0.009844	0.010842	-0.00028		1.4	0.089944	0.047543	0.001202
1.6	0.016658	0.015087	0.001415		1.6	0.008616	0.010689	-0.00316		1.6	0.009977	0.012429	2.03e-05		1.6	0.105011	0.057437	0.001373
1.8	0.016641	0.016905	0.001497		1.8	0.008619	0.012052	-0.00296		1.8	0.010118	0.013898	-0.00015		1.8	0.119659	0.067412	0.001221
2	0.016927	0.018695	0.001554		2	0.008798	0.013316	-0.00293		2	0.010289	0.015289	-3.3e-05		2	0.133363	0.076729	0.001096
2.2	0.016857	0.020243	0.001637		2.2	0.008672	0.014634	-0.00282		2.2	0.010338	0.016808	9.77e-06		2.2	0.145192	0.085229	0.00101
2.4	0.016872	0.021776	0.001659		2.4	0.008722	0.016264	-0.00229		2.4	0.01028	0.018234	0.000127		2.4	0.156495	0.093607	0.00151
2.6	0.017204	0.023081	0.001807		2.6	0.009073	0.017769	-0.0021		2.6	0.010592	0.01962	-3.2e-05		2.6	0.167251	0.101445	0.001593
2.8	0.017548	0.024718	0.001818		2.8	0.009222	0.019356	-0.002		2.8	0.01051	0.020922	-0.00048		2.8	0.177592	0.108817	0.001831
3	0.017907	0.026208	0.001657		3	0.008846	0.020895	-0.00173		3	0.010797	0.022276	-0.0006		3	0.187116	0.116331	0.001836
3.2	0.018091	0.028051	0.001542		3.2	0.008682	0.022311	-0.0018		3.2	0.011026	0.023698	-0.00063		3.2	0.19633	0.123561	0.001773
3.4	0.018396	0.02954	0.001853		3.4	0.008827	0.024089	-0.00162		3.4	0.011172	0.025499	-0.00062		3.4	0.205127	0.130444	0.001509
3.6	0.018501	0.030898	0.001316		3.6	0.009123	0.02566	-0.00173		3.6	0.011216	0.026952	-0.00063		3.6	0.213197	0.137309	0.001126
3.8	0.018426	0.032562	0.001389		3.8	0.009199	0.027	-0.00097		3.8	0.011495	0.028273	-0.00075		3.8	0.220837	0.143672	0.001291
4	0.018377	0.034369	0.002046		4	0.009437	0.028472	-0.00101		4	0.011616	0.029593	-0.00068		4	0.228238	0.149593	0.001537
4.2	0.018508	0.036294	0.002106		4.2	0.009367	0.029827	-0.00094		4.2	0.011844	0.031055	-0.00065		4.2	0.235356	0.155518	0.00146
4.4	0.01856	0.037996	0.002186		4.4	0.009572	0.031103	-0.00113		4.4	0.011841	0.032413	-0.00052		4.4	0.24183	0.161291	0.001623
4.6	0.018594	0.039626	0.002432		4.6	0.009553	0.032487	-0.00102		4.6	0.011891	0.034133	-0.00044		4.6	0.248142	0.166912	0.001527
4.8	0.018929	0.041451	0.002564		4.8	0.009584	0.033858	-0.0015		4.8	0.011997	0.035809	-4.6e-05		4.8	0.254182	0.172784	0.001949
5	0.019106	0.043053	0.002834		5	0.009768	0.035281	-0.00164		5	0.012805	0.037528	7.44e-05		5	0.259539	0.178472	0.002239
5.2	0.019421	0.04483	0.002872		5.2	0.010213	0.036698	-0.00198		5.2	0.013215	0.038817	-7.5e-05		5.2	0.265176	0.184351	0.002673
5.4	0.019686	0.046663	0.003003		5.4	0.010452	0.037658	-0.00195		5.4	0.013565	0.040297	-0.00037		5.4	0.27062	0.189475	0.00303
5.6	0.019638	0.048278	0.003107		5.6	0.010445	0.039153	-0.0017		5.6	0.014049	0.041169	-0.00011		5.6	0.275929	0.194106	0.003256
5.8	0.01991	0.049899	0.003128		5.8	0.010647	0.040402	-0.00108		5.8	0.014284	0.042286	-0.00059		5.8	0.281132	0.199211	0.003105
6	0.020355	0.051321	0.003263		6	0.010861	0.041587	-0.00105		6	0.014738	0.043251	-0.0004		6	0.286392	0.203886	0.0035
6.2	0.020599	0.05254	0.003498		6.2	0.010818	0.042992	-0.00107		6.2	0.015162	0.044572	-0.00035		6.2	0.290829	0.208386	0.003931
6.4	0.021297	0.053992	0.003537		6.4	0.010932	0.044387	-0.00121		6.4	0.015521	0.0459	-0.0003		6.4	0.295546	0.212785	0.004067
6.6	0.02194	0.05526	0.00361		6.6	0.011109	0.045631	-0.00131		6.6	0.015918	0.047536	-0.0006		6.6	0.300236	0.217149	0.004118
6.8	0.022454	0.056726	0.003694		6.8	0.011025	0.046985	-0.00116		6.8	0.015976	0.048873	-0.00054		6.8	0.304481	0.221481	0.003864
7	0.022677	0.05787	0.003863		7	0.011063	0.048206	-0.00114		7	0.016285	0.050236	-0.00038		7	0.308711	0.225822	0.003843
7.2	0.023023	0.059247	0.004001		7.2	0.011541	0.049649	-0.0014		7.2	0.016567	0.051453	-0.00041		7.2	0.312584	0.229715	0.003658
7.4	0.023157	0.060516	0.004036		7.4	0.012002	0.051101	-0.0012		7.4	0.01662	0.052655	-0.00047		7.4	0.316437	0.233676	0.003617
7.6	0.023158	0.061439	0.003722		7.6	0.012177	0.052266	-0.00101		7.6	0.016693	0.053461	-0.00028		7.6	0.320304	0.237537	0.003723
7.8	0.023168	0.063116	0.003763		7.8	0.012072	0.053531	-0.00056		7.8	0.016566	0.05444	-7.5e-05		7.8	0.323926	0.241058	0.003867
8	0.023431	0.064856	0.003861		8	0.012409	0.054933	-0.00065		8	0.016496	0.0554	-0.00014		8	0.32769	0.244734	0.003714
8.2	0.024	0.066447	0.003889		8.2	0.012387	0.056093	-0.00061		8.2	0.016523	0.057226	-4e-05		8.2	0.330999	0.248473	0.00353
8.4	0.023959	0.068057	0.00383		8.4	0.012627	0.057313	-0.00065		8.4	0.015945	0.058671	2.37e-05		8.4	0.334011	0.251994	0.003949
8.6	0.024331	0.069585	0.004		8.6	0.01244	0.058657	-0.00109		8.6	0.015801	0.060046	0.000344		8.6	0.33686	0.255404	0.004103
8.8	0.024972	0.07121	0.003734		8.8	0.012622	0.059576	-0.00126		8.8	0.015591	0.06149	0.000457		8.8	0.339461	0.258906	0.004563
9	0.025016	0.072799	0.003826		9	0.012641	0.060828	-0.00121		9	0.015766	0.062872	0.000359		9	0.342164	0.262108	0.004702
9.2	0.025062	0.074548	0.003718		9.2	0.012888	0.061952	-0.00133		9.2	0.015523	0.063956	0.000558		9.2	0.345148	0.26535	0.005145
9.4	0.025442	0.076274	0.003759		9.4	0.012886	0.062911	-0.00126		9.4	0.015819	0.064865	0.000734		9.4	0.348164	0.268112	0.005418
9.6	0.025496	0.078037	0.003705		9.6	0.013245	0.064068	-0.00105		9.6	0.015709	0.065493	0.000861		9.6	0.350942	0.271064	0.005569
9.8	0.026021	0.079757	0.003859		9.8	0.013232	0.064921	-0.00076		9.8	0.015728	0.067098	0.000862		9.8	0.353553	0.274365	0.005635
10	0.026309	0.081392	0.003982		10	0.013313	0.066254	-0.00088		10	0.015999	0.068145	0.00096		10	0.355999	0.276866	0.005879
10.2	0.026888	0.082991	0.004301		10.2	0.013606	0.067368	-0.00094		10.2	0.016138	0.069559	0.001014		10.2	0.358213	0.279023	0.005959
10.4	0.027407	0.084585	0.004306		10.4	0.013894	0.068811	-0.00061		10.4	0.016317	0.071076	0.000937		10.4	0.36074	0.281716	0.005857
10.6	0.027823	0.086118	0.004123		10.6	0.01407	0.070008	-0.00038		10.6	0.01637	0.07257	0.000981		10.6	0.363465	0.28461	0.005818
10.8	0.028131	0.087776	0.004305		10.8	0.014378	0.071282	-0.0002		10.8	0.01695	0.073774	0.001173		10.8	0.365544	0.287157	0.005747
11	0.028224	0.089126	0.004044		11	0.014743	0.072569	-5.1e-05		11	0.01737	0.074872	0.00102		11	0.367793	0.28959	0.005847
11.2	0.028447	0.090486	0.003918		11.2	0.015089	0.073944	6.3e-05		11.2	0.017805	0.075885	0.000736		11.2	0.369825	0.291706	0.005742
11.4	0.028402	0.091781	0.003754		11.4	0.01554	0.075109	0.000276		11.4	0.018141	0.0771	0.000464		11.4	0.372252	0.294489	0.005699
11.6	0.028694	0.092835	0.003548		11.6	0.015597	0.076561	0.000547		11.6	0.018432	0.07859	0.000642		11.6	0.374515	0.29711	0.00526
11.8	0.029089	0.094639	0.003418		11.8	0.015754	0.078016	0.000594		11.8	0.018297	0.08001	0.00053		11.8	0.376727	0.299466	0.004929
12	0.029651	0.095994	0.003311		12	0.015915	0.0794	0.000992		12	0.018453	0.081277	0.000251		12	0.379	0.301727	0.004603
12.2	0.030032	0.097311	0.003388		12.2	0.015547	0.08053	0.001245		12.2	0.018511	0.082574	0.000548		12.2	0.380926	0.303961	0.004842
12.4	0.030284	0.098192	0.003227		12.4	0.015538	0.081938	0.001151		12.4	0.018393	0.083584	0.000225		12.4	0.382967	0.306134	0.005087
12.6	0.030799	0.099653	0.003249		12.6	0.015336	0.083139	0.000947		12.6	0.018213	0.085096	0.000127		12.6	0.384871	0.308262	0.005047
12.8	0.031151	0.100985	0.003412		12.8	0.015363	0.084626	0.001161		12.8	0.01808	0.086332	8.93e-05		12.8	0.386892	0.310414	0.004943
13	0.031284	0.102447	0.003638		13	0.014946	0.08576	0.001241		13	0.018174	0.087581	0.000155		13	0.38888	0.312494	0.005079
13.2	0.031832	0.103877	0.003663		13.2	0.015107	0.087115	0.000974		13.2	0.018114	0.088399	0.000482		13.2	0.390982	0.314591	0.005174
13.4	0.032413	0.105289	0.004204		13.4	0.015392	0.088258	0.000642		13.4	0.018223	0.089519	0.000579		13.4	0.392843	0.316422	0.005069
13.6	0.03288	0.106593	0.004438		13.6	0.015537	0.089423	0.000543		13.6	0.018193	0.090733	0.00046		13.6	0.394306	0.318143	0.005112
13.8	0.033364	0.107982	0.004857		13.8	0.015293	0.090385	0.000268		13.8	0.018401	0.091998	0.000711		13.8	0.395601	0.319796	0.005256
14	0.033708	0.109002	0.004863		14	0.015107	0.091836	0.000205		14	0.018447	0.092819	0.000729		14	0.397074	0.321054	0.005363
14.2	0.033981	0.110448	0.005109		14.2	0.015427	0.092612	-2.4e-05		14.2	0.018941	0.093814	0.001105		14.2	0.398491	0.322593	0.005642
14.4	0.034276	0.112072	0.005056		14.4	0.015551	0.093878	-0.00012		14.4	0.019228	0.095122	0.001309		14.4	0.399641	0.324841	0.005753
14.6	0.034624	0.113834	0.004907		14.6	0.015785	0.09458	-0.00039		14.6	0.019653	0.09637	0.001405		14.6	0.401358	0.326802	0.005934
14.8	0.034465	0.115398	0.00508		14.8	0.016166	0.095678	-0.00043		14.8	0.020261	0.097635	0.001618		14.8	0.402947	0.328238	0.006387
15	0.034259	0.116594	0.004952		15	0.016597	0.096547	-0.00045		15	0.020311	0.099025	0.001641		15	0.404393	0.329945	0.006672
15.2	0.034411	0.11798	0.004971		15.2	0.01677	0.097618	-0.0005		15.2	0.020684	0.100257	0.001583		15.2	0.405945	0.331696	0.006843
15.4	0.034423	0.119337	0.004878		15.4	0.017256	0.098491	-0.00039		15.4	0.020875	0.101549	0.001851		15.4	0.407312	0.333922	0.006801
15.6	0.034682	0.120709	0.004919		15.6	0.017646	0.099797	6.99e-05		15.6	0.021022	0.102768	0.001853		15.6	0.409122	0.335574	0.006613
15.8	0.034958	0.122009	0.004591		15.8	0.017808	0.100844	0.000183		15.8	0.020844	0.103648	0.001787		15.8	0.410375	0.337168	0.00683
16	0.03502	0.123222	0.004398		16	0.017757	0.101591	0.000751		16	0.021206	0.104429	0.001912		16	0.411714	0.338903	0.007157
16.2	0.035153	0.124538	0.00457		16.2	0.017566	0.102464	0.000856		16.2	0.021606	0.105492	0.002132		16.2	0.413137	0.340817	0.007477
16.4	0.035485	0.125389	0.00466		16.4	0.01787	0.103524	0.000872		16.4	0.02168	0.106703	0.001965		16.4	0.414555	0.342623	0.007404
16.6	0.035589	0.127263	0.004763		16.6	0.018035	0.104805	0.000971		16.6	0.021529	0.107707	0.002375		16.6	0.415702	0.344393	0.007411
16.8	0.035959	0.12837	0.004854		16.8	0.01805	0.105844	0.001342		16.8	0.021445	0.108704	0.002527		16.8	0.416914	0.345989	0.007648
17	0.036302	0.129921	0.005223		17	0.018112	0.106909	0.0015		17	0.021763	0.109974	0.002467		17	0.418088	0.347492	0.007951
17.2	0.036631	0.13085	0.00538		17.2	0.018319	0.108358	0.00145		17.2	0.021868	0.110844	0.002626		17.2	0.419081	0.349168	0.007997
17.4	0.036924	0.132236	0.005729		17.4	0.018468	0.109421	0.001361		17.4	0.022266	0.112058	0.002582		17.4	0.419927	0.350329	0.008323
17.6	0.037429	0.133363	0.005667		17.6	0.018395	0.110525	0.001302		17.6	0.022442	0.112978	0.002428		17.6	0.420847	0.351735	0.008932
17.8	0.037736	0.134653	0.005684		17.8	0.018492	0.111689	0.001445		17.8	0.02257	0.113731	0.002495		17.8	0.421636	0.353011	0.009118
18	0.038038	0.135851	0.005411		18	0.018501	0.11268	0.001879		18	0.022755	0.114561	0.002237		18	0.42293	0.354115	0.009056
18.2	0.038448	0.13742	0.00545		18.2	0.018919	0.113468	0.001877		18.2	0.023039	0.115517	0.002447		18.2	0.423774	0.355596	0.009169
18.4	0.03856	0.138739	0.00543		18.4	0.019204	0.114971	0.00192		18.4	0.022922	0.116827	0.002396		18.4	0.424919	0.35731	0.009184
18.6	0.038562	0.139879	0.005716		18.6	0.019544	0.11621	0.002008		18.6	0.023212	0.117898	0.002028		18.6	0.426396	0.358817	0.008949
18.8	0.038355	0.141098	0.005956		18.8	0.019713	0.117756	0.001929		18.8	0.023478	0.119072	0.001816		18.8	0.427616	0.359915	0.008666
19	0.038701	0.142509	0.005643		19	0.020003	0.118888	0.002114		19	0.023436	0.120305	0.001872		19	0.428461	0.361388	0.008545
19.2	0.039191	0.143936	0.005668		19.2	0.020117	0.120366	0.002075		19.2	0.023522	0.121197	0.001769		19.2	0.429728	0.362721	0.008521
19.4	0.039592	0.145481	0.005665		19.4	0.02048	0.121544	0.002298		19.4	0.02336	0.12233	0.001839		19.4	0.430813	0.364258	0.008136
19.6	0.04007	0.14677	0.005929		19.6	0.020605	0.122839	0.002117		19.6	0.023156	0.123235	0.00161		19.6	0.431986	0.365087	0.007963
19.8	0.04052	0.148145	0.005823		19.8	0.020434	0.123781	0.001841		19.8	0.022786	0.124302	0.001657		19.8	0.432739	0.366257	0.007773
20	0.040626	0.149631	0.006177		20	0.020451	0.124916	0.002009		20	0.023077	0.125364	0.001687		20	0.433788	0.367371	0.007659
20.2	0.040996	0.151091	0.00627		20.2	0.020278	0.126015	0.001593		20.2	0.023366	0.126589	0.001806		20.2	0.434733	0.368355	0.007907
20.4	0.041371	0.152447	0.006196		20.4	0.020147	0.127313	0.001482		20.4	0.023325	0.127298	0.001864		20.4	0.435773	0.369413	0.008035
20.6	0.041872	0.154024	0.006178		20.6	0.020252	0.128384	0.001597		20.6	0.023332	0.128214	0.002096		20.6	0.436293	0.370486	0.008294
20.8	0.041931	0.155203	0.00627		20.8	0.02048	0.129171	0.001825		20.8	0.023334	0.129491	0.001958		20.8	0.437081	0.371329	0.00894
21	0.042369	0.156556	0.006466		21	0.020592	0.130549	0.001792		21	0.023461	0.130572	0.001927		21	0.437801	0.372415	0.009037
21.2	0.042665	0.157543	0.005959		21.2	0.020929	0.131673	0.001915		21.2	0.023712	0.131634	0.001896		21.2	0.43835	0.373354	0.009618
21.4	0.043277	0.158796	0.005787		21.4	0.021374	0.132452	0.001947		21.4	0.023988	0.133129	0.002056		21.4	0.439236	0.374258	0.009936
21.6	0.043458	0.159894	0.005854		21.6	0.021646	0.133187	0.002402		21.6	0.024187	0.134177	0.001943		21.6	0.439819	0.375278	0.01018
21.8	0.043705	0.16134	0.005759		21.8	0.022049	0.134197	0.00283		21.8	0.024645	0.135028	0.00208		21.8	0.440435	0.376424	0.010083
22	0.044	0.16243	0.005825		22	0.022397	0.135001	0.002842		22	0.025028	0.136046	0.002033		22	0.441297	0.377726	0.009931
22.2	0.043999	0.163559	0.006008		22.2	0.022625	0.136114	0.002545		22.2	0.025217	0.13716	0.002494		22.2	0.442034	0.379395	0.009981
22.4	0.044047	0.164627	0.006155		22.4	0.022948	0.137382	0.00247		22.4	0.025445	0.138372	0.002557		22.4	0.442989	0.380618	0.00969
22.6	0.044377	0.165836	0.006696		22.6	0.022905	0.138413	0.002278		22.6	0.025998	0.13928	0.002502		22.6	0.443801	0.381883	0.009371
22.8	0.044628	0.167178	0.006611		22.8	0.023054	0.139725	0.002271		22.8	0.026303	0.140619	0.002989		22.8	0.444711	0.382747	0.009077
23	0.044915	0.168337	0.006284		23	0.023495	0.140925	0.00238		23	0.026115	0.141798	0.003671		23	0.445532	0.38392	0.009128
23.2	0.045058	0.169443	0.006541		23.2	0.023873	0.141904	0.002577		23.2	0.026432	0.142688	0.003695		23.2	0.446439	0.384959	0.009374
23.4	0.045408	0.170708	0.006932		23.4	0.024124	0.142712	0.002424		23.4	0.026436	0.143755	0.003944		23.4	0.447334	0.385734	0.008926
23.6	0.045499	0.171917	0.007131		23.6	0.024318	0.143755	0.002195		23.6	0.026604	0.144738	0.004323		23.6	0.448253	0.386312	0.008915
23.8	0.045749	0.173156	0.007075		23.8	0.024643	0.144933	0.002524		23.8	0.0267	0.145706	0.004474		23.8	0.448832	0.387005	0.009105
24	0.045924	0.174417	0.006954		24	0.024652	0.145995	0.002618		24	0.026874	0.146434	0.004656		24	0.449525	0.387727	0.009573
24.2	0.046473	0.175598	0.006901		24.2	0.024758	0.146921	0.002561		24.2	0.026883	0.14728	0.004749		24.2	0.450455	0.388397	0.009844
24.4	0.047037	0.176857	0.006549		24.4	0.0251	0.148092	0.002988		24.4	0.026885	0.148041	0.004534		24.4	0.451513	0.38919	0.009747
24.6	0.047367	0.178011	0.006606		24.6	0.025706	0.149059	0.003057		24.6	0.02704	0.149064	0.0044		24.6	0.452408	0.390022	0.009921
24.8	0.047605	0.179329	0.00625		24.8	0.025656	0.150035	0.003355		24.8	0.027064	0.14997	0.004088		24.8	0.453481	0.391091	0.010251
25	0.048304	0.180534	0.006076		25	0.025867	0.151058	0.003321		25	0.026874	0.150892	0.003836		25	0.454465	0.39224	0.010387
25.2	0.048723	0.181776	0.005998		25.2	0.02621	0.151787	0.003793		25.2	0.027411	0.152021	0.003822		25.2	0.455157	0.393164	0.010902
25.4	0.049101	0.183039	0.006111		25.4	0.026315	0.152932	0.003741		25.4	0.027177	0.153134	0.00403		25.4	0.455588	0.394231	0.010937
25.6	0.049689	0.184636	0.006256		25.6	0.026389	0.153792	0.003895		25.6	0.027286	0.153975	0.003758		25.6	0.456134	0.395179	0.011276
25.8	0.050307	0.186163	0.006185		25.8	0.026609	0.15474	0.003731		25.8	0.027374	0.154384	0.004006		25.8	0.457065	0.396356	0.011447
26	0.050805	0.187612	0.006533		26	0.026712	0.155714	0.003218		26	0.027441	0.155274	0.004029		26	0.457827	0.397263	0.011362
26.2	0.05113	0.189038	0.006748		26.2	0.026394	0.156742	0.003012		26.2	0.027409	0.155909	0.0042		26.2	0.458704	0.398186	0.011432
26.4	0.051845	0.190165	0.006894		26.4	0.026603	0.157824	0.003088		26.4	0.027597	0.156843	0.004032		26.4	0.45934	0.39922	0.011519
26.6	0.052171	0.191276	0.007265		26.6	0.026309	0.158618	0.003124		26.6	0.027861	0.15798	0.004265		26.6	0.45992	0.400332	0.011521
26.8	0.052186	0.192224	0.007309		26.8	0.02662	0.159546	0.003452		26.8	0.027933	0.15916	0.004671		26.8	0.460424	0.401038	0.011594
27	0.052286	0.193121	0.00723		27	0.026888	0.160127	0.003344		27	0.028192	0.160121	0.005074		27	0.460954	0.402148	0.011761
27.2	0.052289	0.193936	0.007365		27.2	0.027145	0.160821	0.003203		27.2	0.028498	0.161112	0.005138		27.2	0.46143	0.403241	0.01168
27.4	0.052249	0.1948	0.007676		27.4	0.027171	0.161833	0.002698		27.4	0.028572	0.162229	0.005494		27.4	0.462229	0.404066	0.011452
27.6	0.052299	0.195852	0.00751		27.6	0.027114	0.163274	0.002886		27.6	0.028841	0.163379	0.005955		27.6	0.462445	0.404699	0.011731
27.8	0.052826	0.196502	0.00721		27.8	0.027331	0.164305	0.002981		27.8	0.029178	0.164599	0.005991		27.8	0.462897	0.405127	0.011689
28	0.052928	0.19755	0.007178		28	0.027517	0.165315	0.002814		28	0.029384	0.165734	0.005951		28	0.463733	0.406051	0.011517
28.2	0.052911	0.1985	0.007193		28.2	0.027838	0.166364	0.003076		28.2	0.029688	0.167075	0.005886		28.2	0.464569	0.406496	0.011153
28.4	0.053131	0.199922	0.007232		28.4	0.028031	0.167314	0.002936		28.4	0.030253	0.168466	0.006149		28.4	0.465358	0.407048	0.010937
28.6	0.053268	0.20124	0.007367		28.6	0.028085	0.168123	0.00274		28.6	0.030562	0.169762	0.005885		28.6	0.466084	0.407621	0.01114
28.8	0.053636	0.202304	0.007373		28.8	0.028213	0.169393	0.002816		28.8	0.030686	0.17075	0.005689		28.8	0.466695	0.408459	0.011424
29	0.054032	0.2033	0.007351		29	0.02869	0.17052	0.002911		29	0.030902	0.172246	0.005251		29	0.467292	0.409035	0.011558
29.2	0.054203	0.204506	0.007399		29.2	0.028979	0.171825	0.00293		29.2	0.031578	0.173228	0.005669		29.2	0.467354	0.409317	0.011523
29.4	0.054568	0.205701	0.007489		29.4	0.029374	0.173315	0.002842		29.4	0.031294	0.174148	0.005673		29.4	0.467803	0.409946	0.011699
29.6	0.055147	0.207135	0.007618		29.6	0.029501	0.174192	0.003003		29.6	0.031465	0.17483	0.005259		29.6	0.468572	0.410422	0.011967
29.8	0.055517	0.208441	0.007864		29.8	0.029744	0.175296	0.002688		29.8	0.031595	0.175188	0.005585		29.8	0.469207	0.411191	0.012278
30	0.056066	0.209931	0.00815		30	0.029877	0.176532	0.002501		30	0.031898	0.175965	0.005496		30	0.469773	0.412036	0.012715
30.2	0.056488	0.211316	0.008218		30.2	0.02986	0.177352	0.00282		30.2	0.031929	0.176649	0.005617		30.2	0.470283	0.412904	0.012945
30.4	0.057058	0.212477	0.00821		30.4	0.029898	0.177996	0.002861		30.4	0.032214	0.177524	0.005503		30.4	0.470667	0.414136	0.013259
30.6	0.057137	0.213491	0.00814		30.6	0.029972	0.17848	0.002882		30.6	0.032348	0.1786	0.005656		30.6	0.471435	0.414922	0.013452
30.8	0.057288	0.214389	0.008058		30.8	0.030357	0.179384	0.002857		30.8	0.032437	0.179115	0.005707		30.8	0.472133	0.415797	0.013434
31	0.057763	0.215766	0.007974		31	0.030662	0.17993	0.002611		31	0.032576	0.179919	0.006136		31	0.472726	0.416875	0.013304
31.2	0.057936	0.216905	0.008074		31.2	0.030831	0.180958	0.002658		31.2	0.032288	0.180518	0.006031		31.2	0.473253	0.417459	0.012988
31.4	0.058273	0.218114	0.008017		31.4	0.031084	0.181734	0.003002		31.4	0.032441	0.181207	0.006212		31.4	0.473874	0.417929	0.012747
31.6	0.058801	0.219324	0.00751		31.6	0.03134	0.182516	0.003398		31.6	0.0326	0.18212	0.006349		31.6	0.474301	0.41831	0.012562
31.8	0.059372	0.220126	0.007155		31.8	0.03174	0.183195	0.003833		31.8	0.032627	0.182906	0.006446		31.8	0.475258	0.418841	0.012111
32	0.059252	0.221288	0.007154		32	0.031999	0.183881	0.003995		32	0.032566	0.184018	0.006533		32	0.475721	0.419525	0.01215
32.2	0.059354	0.222496	0.007143		32.2	0.032248	0.18475	0.004434		32.2	0.032474	0.185011	0.006378		32.2	0.476564	0.419821	0.012102
32.4	0.06002	0.223509	0.007388		32.4	0.032601	0.185255	0.00442		32.4	0.032848	0.185891	0.00636		32.4	0.477276	0.420385	0.011928
32.6	0.060152	0.224977	0.007278		32.6	0.032946	0.186298	0.004565		32.6	0.032965	0.186826	0.006217		32.6	0.477698	0.420724	0.011869
32.8	0.060533	0.2259	0.007562		32.8	0.033292	0.187536	0.004748		32.8	0.033062	0.187496	0.006125		32.8	0.47794	0.421192	0.011858
33	0.060814	0.226927	0.007402		33	0.033331	0.188212	0.005154		33	0.033391	0.188569	0.006101		33	0.478369	0.421514	0.011381
33.2	0.060665	0.227829	0.007621		33.2	0.033456	0.189308	0.005007		33.2	0.033679	0.189122	0.006741		33.2	0.478877	0.422104	0.011571
33.4	0.060927	0.229032	0.007711		33.4	0.033487	0.190004	0.005221		33.4	0.033564	0.190112	0.006727		33.4	0.479564	0.42293	0.011944
33.6	0.06118	0.229947	0.007798		33.6	0.033333	0.19096	0.005014		33.6	0.033794	0.1911	0.00685		33.6	0.480107	0.423242	0.012148
33.8	0.061556	0.230997	0.008027		33.8	0.033533	0.191601	0.004513		33.8	0.033973	0.192011	0.007533		33.8	0.480896	0.423875	0.012597
34	0.061817	0.232345	0.00815		34	0.033775	0.192398	0.004499		34	0.034179	0.192989	0.007804		34	0.481821	0.424657	0.012826
34.2	0.061835	0.233422	0.008233		34.2	0.033481	0.193067	0.004038		34.2	0.034183	0.19429	0.007822		34.2	0.482048	0.425349	0.012772
34.4	0.062079	0.23424	0.008384		34.4	0.033167	0.193768	0.003642		34.4	0.034551	0.195429	0.007717		34.4	0.482575	0.42612	0.012696
34.6	0.062135	0.235141	0.008495		34.6	0.033315	0.194466	0.003239		34.6	0.034892	0.19642	0.007904		34.6	0.4834	0.426697	0.012585
34.8	0.062505	0.236232	0.008519		34.8	0.033186	0.195426	0.00299		34.8	0.034849	0.19703	0.00784		34.8	0.483846	0.427319	0.012211
35	0.062883	0.237243	0.008722		35	0.033425	0.195807	0.002867		35	0.034847	0.197853	0.00783		35	0.483925	0.427862	0.012346
35.2	0.063017	0.238051	0.008473		35.2	0.033314	0.1967	0.003281		35.2	0.034975	0.198615	0.007479		35.2	0.484451	0.428391	0.012188
35.4	0.06305	0.238659	0.008223		35.4	0.033633	0.197533	0.003626		35.4	0.035343	0.199602	0.007269		35.4	0.484603	0.429174	0.0122
35.6	0.063022	0.239637	0.007882		35.6	0.033919	0.198327	0.004049		35.6	0.035806	0.20078	0.006976		35.6	0.484848	0.43001	0.012409
35.8	0.063267	0.240405	0.00783		35.8	0.034068	0.19933	0.004272		35.8	0.035908	0.201679	0.006937		35.8	0.485383	0.430665	0.01265
36	0.0632	0.24175	0.007941		36	0.034471	0.200246	0.004171		36	0.036057	0.202788	0.006733		36	0.485698	0.431389	0.012639
36.2	0.063493	0.24307	0.00806		36.2	0.034788	0.201299	0.004357		36.2	0.036124	0.203623	0.006463		36.2	0.486275	0.432005	0.012648
36.4	0.064008	0.244311	0.007744		36.4	0.035076	0.201834	0.004204		36.4	0.036552	0.20425	0.006341		36.4	0.486689	0.432493	0.012531
36.6	0.06415	0.245888	0.007657		36.6	0.035235	0.202927	0.004515		36.6	0.036488	0.20503	0.006445		36.6	0.486839	0.433028	0.012667
36.8	0.064772	0.246553	0.007555		36.8	0.035574	0.20385	0.004664		36.8	0.036784	0.205729	0.006347		36.8	0.487427	0.433505	0.01312
37	0.065026	0.247822	0.007618		37	0.035648	0.204623	0.004678		37	0.037085	0.206604	0.006608		37	0.48811	0.434406	0.013182
37.2	0.065513	0.248757	0.007475		37.2	0.035967	0.205554	0.004829		37.2	0.037446	0.207346	0.006969		37.2	0.488716	0.435108	0.013803
37.4	0.066249	0.250009	0.007163		37.4	0.036431	0.206271	0.004834		37.4	0.037426	0.208199	0.007107		37.4	0.489056	0.435623	0.013954
37.6	0.066771	0.25089	0.007313		37.6	0.03665	0.207443	0.004458		37.6	0.037583	0.20925	0.007293		37.6	0.489609	0.436159	0.014075
37.8	0.067136	0.2519	0.007516		37.8	0.0372	0.208299	0.00453		37.8	0.037293	0.209789	0.007524		37.8	0.490238	0.437012	0.014535
38	0.06754	0.253291	0.00749		38	0.03742	0.209092	0.004723		38	0.037376	0.210461	0.007667		38	0.490849	0.437784	0.014601
38.2	0.067814	0.254619	0.007378		38.2	0.037143	0.209994	0.004415		38.2	0.037443	0.211042	0.007723		38.2	0.490869	0.438438	0.014709
38.4	0.068236	0.255893	0.007559		38.4	0.037157	0.211074	0.004419		38.4	0.037475	0.211655	0.007726		38.4	0.491607	0.438818	0.014551
38.6	0.068578	0.257099	0.007595		38.6	0.036903	0.212075	0.004048		38.6	0.037552	0.212209	0.00778		38.6	0.492606	0.4393	0.014343
38.8	0.068679	0.258106	0.007671		38.8	0.037	0.212995	0.004437		38.8	0.037554	0.212564	0.007523		38.8	0.492992	0.439763	0.014377
39	0.068765	0.259031	0.008101		39	0.037365	0.213701	0.004597		39	0.037929	0.213448	0.007653		39	0.493433	0.440471	0.014553
39.2	0.068996	0.260529	0.008055		39.2	0.03735	0.214631	0.004811		39.2	0.038429	0.214448	0.007694		39.2	0.493887	0.441212	0.014879
39.4	0.069332	0.261504	0.008211		39.4	0.037631	0.21559	0.005012		39.4	0.038827	0.215371	0.007417		39.4	0.493977	0.441717	0.014774
39.6	0.069588	0.262598	0.008182		39.6	0.037756	0.216294	0.005102		39.6	0.039231	0.216315	0.007375		39.6	0.494387	0.442229	0.0148
39.8	0.070067	0.263748	0.008466		39.8	0.037703	0.217203	0.004982		39.8	0.039297	0.216894	0.007598		39.8	0.494862	0.442751	0.014786
40	0.070369	0.264847	0.008695		40	0.037707	0.218266	0.005054		40	0.039201	0.217942	0.007506		40	0.495051	0.443161	0.014523
40.2	0.070878	0.265878	0.008489		40.2	0.037635	0.219158	0.004971		40.2	0.039383	0.218766	0.007289		40.2	0.495579	0.443673	0.014541
40.4	0.071188	0.267036	0.00845		40.4	0.037676	0.219914	0.004917		40.4	0.039503	0.219443	0.007008		40.4	0.496233	0.444127	0.014559
40.6	0.071332	0.267871	0.008656		40.6	0.03752	0.220956	0.004936		40.6	0.039709	0.220548	0.00703		40.6	0.496433	0.444611	0.014534
40.8	0.07216	0.268428	0.00861		40.8	0.037644	0.221989	0.004665		40.8	0.040279	0.221793	0.007343		40.8	0.496807	0.445103	0.014382
41	0.072534	0.269481	0.008797		41	0.037644	0.222602	0.00432		41	0.040135	0.222679	0.007518		41	0.496852	0.445961	0.014066
41.2	0.073069	0.270243	0.008642		41.2	0.037932	0.223436	0.004245		41.2	0.040194	0.22387	0.007489		41.2	0.496904	0.446154	0.014453
41.4	0.073331	0.270924	0.008514		41.4	0.03805	0.224404	0.003745		41.4	0.039868	0.224644	0.007334		41.4	0.497089	0.44665	0.014424
41.6	0.073715	0.271593	0.008622		41.6	0.038403	0.225326	0.003696		41.6	0.039988	0.225724	0.00737		41.6	0.497468	0.447209	0.014571
41.8	0.074234	0.272563	0.008699		41.8	0.038827	0.225952	0.004042		41.8	0.039897	0.22634	0.00742		41.8	0.497976	0.447732	0.014892
42	0.074526	0.273946	0.008628		42	0.039149	0.226607	0.003938		42	0.040379	0.227499	0.007539		42	0.498343	0.448026	0.014923
42.2	0.074728	0.274832	0.008526		42.2	0.039415	0.227765	0.003752		42.2	0.040762	0.228562	0.007544		42.2	0.498524	0.448206	0.015077
42.4	0.074973	0.27585	0.008583		42.4	0.039429	0.22865	0.003853		42.4	0.041067	0.229937	0.007425		42.4	0.499449	0.448431	0.015149
42.6	0.075215	0.276847	0.008941		42.6	0.039184	0.229101	0.004078		42.6	0.041693	0.230846	0.007863		42.6	0.500063	0.448719	0.015202
42.8	0.075204	0.277607	0.009233		42.8	0.039506	0.230176	0.004364		42.8	0.042351	0.231566	0.008182		42.8	0.500207	0.449191	0.015612
43	0.075635	0.278594	0.009674		43	0.039648	0.231125	0.004336		43	0.042584	0.232649	0.008517		43	0.500609	0.449528	0.0158
43.2	0.076039	0.279429	0.009594		43.2	0.03969	0.231879	0.004549		43.2	0.042859	0.233504	0.00848		43.2	0.500942	0.450011	0.016084
43.4	0.076214	0.279949	0.009651		43.4	0.040002	0.232621	0.004797		43.4	0.043046	0.234243	0.008461		43.4	0.501257	0.45052	0.015823
43.6	0.076371	0.280553	0.009918		43.6	0.039982	0.233546	0.004853		43.6	0.043259	0.234874	0.008909		43.6	0.501425	0.451063	0.016077
43.8	0.076781	0.281736	0.010319		43.8	0.039953	0.234508	0.005		43.8	0.043294	0.235297	0.009039		43.8	0.501698	0.451665	0.016286
44	0.077211	0.282543	0.01047		44	0.039869	0.235305	0.004992		44	0.04298	0.235947	0.008987		44	0.502173	0.4522	0.016327
44.2	0.077423	0.28359	0.010435		44.2	0.040079	0.236055	0.004866		44.2	0.043067	0.23617	0.009114		44.2	0.50275	0.452716	0.016146
44.4	0.077181	0.284644	0.01072		44.4	0.040295	0.236828	0.005042		44.4	0.043105	0.236936	0.009186		44.4	0.503158	0.453081	0.016277
44.6	0.077408	0.285187	0.010787		44.6	0.040459	0.237968	0.005038		44.6	0.043469	0.237808	0.00892		44.6	0.503218	0.453608	0.016271
44.8	0.077907	0.286163	0.010979		44.8	0.040521	0.238761	0.004903		44.8	0.043413	0.23835	0.009068		44.8	0.50363	0.454381	0.016322
45	0.077712	0.287266	0.011085		45	0.040893	0.239246	0.004488		45	0.042825	0.239105	0.008918		45	0.504221	0.454837	0.016284
45.2	0.077986	0.288343	0.011213		45.2	0.04111	0.240245	0.00458		45.2	0.043175	0.239816	0.00877		45.2	0.504542	0.455136	0.016235
45.4	0.078254	0.289149	0.011018		45.4	0.041332	0.240751	0.004399		45.4	0.043444	0.240328	0.008748		45.4	0.504993	0.455685	0.015836
45.6	0.078555	0.290201	0.011064		45.6	0.041704	0.241479	0.004791		45.6	0.043752	0.2415	0.00869		45.6	0.505576	0.456355	0.015949
45.8	0.078938	0.291285	0.011066		45.8	0.041843	0.24215	0.004848		45.8	0.044025	0.242593	0.008503		45.8	0.506067	0.45646	0.016068
46	0.078666	0.292225	0.010819		46	0.042406	0.243172	0.004678		46	0.044285	0.243616	0.00836		46	0.50629	0.456976	0.016114
46.2	0.078866	0.293006	0.010935		46.2	0.042113	0.243815	0.005079		46.2	0.044392	0.244419	0.008242		46.2	0.506854	0.45727	0.016202
46.4	0.079139	0.294321	0.010839		46.4	0.042041	0.244316	0.005081		46.4	0.044683	0.245468	0.008145		46.4	0.507454	0.457726	0.016142
46.6	0.079432	0.294953	0.010994		46.6	0.042229	0.245006	0.005128		46.6	0.04498	0.24591	0.008263		46.6	0.507931	0.457946	0.015981
46.8	0.079881	0.295622	0.010945		46.8	0.042254	0.24613	0.005098		46.8	0.045126	0.246664	0.00812		46.8	0.508425	0.458357	0.016019
47	0.080468	0.296407	0.010808		47	0.04256	0.246658	0.005333		47	0.045248	0.247145	0.00824		47	0.508805	0.458469	0.015987
47.2	0.080812	0.297355	0.010386		47.2	0.043089	0.247487	0.005333		47.2	0.045565	0.24815	0.008383		47.2	0.509027	0.459242	0.016021
47.4	0.081342	0.298388	0.010364		47.4	0.043391	0.248425	0.005356		47.4	0.04582	0.248832	0.00886		47.4	0.509134	0.459873	0.015784
47.6	0.082057	0.299143	0.010594		47.6	0.043496	0.249165	0.005446		47.6	0.045812	0.249417	0.009261		47.6	0.509143	0.460335	0.01571
47.8	0.08243	0.30009	0.010458		47.8	0.04374	0.249751	0.005415		47.8	0.045773	0.250081	0.009094		47.8	0.509537	0.460828	0.015887
48	0.083056	0.300896	0.010445		48	0.044172	0.250216	0.005568		48	0.045869	0.250833	0.009285		48	0.509907	0.461311	0.015951
48.2	0.08331	0.301681	0.010638		48.2	0.044644	0.250846	0.00557		48.2	0.04624	0.251512	0.009377		48.2	0.510041	0.461686	0.016151
48.4	0.083334	0.302487	0.01058		48.4	0.045134	0.251546	0.005835		48.4	0.046333	0.252575	0.009223		48.4	0.510363	0.461918	0.016482
48.6	0.083906	0.303348	0.01048		48.6	0.04545	0.252165	0.005529		48.6	0.046661	0.253261	0.008912		48.6	0.510652	0.462313	0.016639
48.8	0.084229	0.304416	0.010417		48.8	0.045419	0.252672	0.005539		48.8	0.047014	0.254012	0.009028		48.8	0.510891	0.462613	0.016886
49	0.084136	0.305073	0.010403		49	0.045882	0.253349	0.005373		49	0.047498	0.255081	0.0089		49	0.511135	0.462957	0.016651
49.2	0.0842	0.306016	0.010369		49.2	0.045793	0.254203	0.005745		49.2	0.048311	0.255736	0.009191		49.2	0.511126	0.463205	0.017039
49.4	0.084142	0.306706	0.010693		49.4	0.045887	0.254814	0.005523		49.4	0.04842	0.256536	0.009021		49.4	0.511505	0.463434	0.017199
49.6	0.083976	0.307532	0.010705		49.6	0.045909	0.256027	0.005649		49.6	0.048358	0.257374	0.008855		49.6	0.511962	0.463576	0.017512
49.8	0.084172	0.308354	0.010825		49.8	0.046404	0.256771	0.005682		49.8	0.048616	0.258101	0.008666		49.8	0.512081	0.463549	0.017908
50	0.083948	0.309364	0.010898		50	0.04697	0.257458	0.005626		50	0.048677	0.258494	0.008683		50	0.512611	0.464043	0.017845
50.2	0.08454	0.310304	0.010996		50.2	0.046513	0.258105	0.005727		50.2	0.048761	0.259233	0.008637		50.2	0.512884	0.464117	0.017801
50.4	0.084967	0.311322	0.010617		50.4	0.046941	0.25908	0.005678		50.4	0.048868	0.259729	0.008729		50.4	0.513424	0.4645	0.017709
50.6	0.085413	0.311928	0.010635		50.6	0.047226	0.259906	0.005811		50.6	0.049255	0.260363	0.008917		50.6	0.513801	0.464965	0.017795
50.8	0.085731	0.312999	0.010622		50.8	0.04695	0.261001	0.005911		50.8	0.049682	0.260966	0.00902		50.8	0.513843	0.465389	0.017856
51	0.086071	0.313839	0.010384		51	0.047319	0.261899	0.006142		51	0.04992	0.26161	0.009186		51	0.513652	0.465876	0.017781
51.2	0.086132	0.314734	0.01043		51.2	0.047659	0.262856	0.005863		51.2	0.049966	0.262765	0.009134		51.2	0.513767	0.466781	0.017401
51.4	0.08663	0.315696	0.010424		51.4	0.047817	0.263786	0.006075		51.4	0.049877	0.263371	0.009332		51.4	0.514127	0.467159	0.017158
51.6	0.086477	0.316436	0.01036		51.6	0.048121	0.264137	0.006011		51.6	0.049682	0.264344	0.009183		51.6	0.514414	0.467595	0.01685
51.8	0.086545	0.317062	0.010256		51.8	0.048202	0.264997	0.006095		51.8	0.049825	0.265458	0.008929		51.8	0.514871	0.468065	0.017063
52	0.087212	0.318081	0.010261		52	0.048457	0.265766	0.006009		52	0.049676	0.266161	0.009002		52	0.515433	0.468246	0.017035
52.2	0.087262	0.31899	0.010339		52.2	0.048646	0.266573	0.005959		52.2	0.049603	0.267029	0.008748		52.2	0.515432	0.468804	0.017073
52.4	0.087279	0.319787	0.009995		52.4	0.048925	0.26731	0.006051		52.4	0.049414	0.267731	0.008902		52.4	0.515811	0.468989	0.016845
52.6	0.08757	0.32058	0.010067		52.6	0.049052	0.267993	0.005944		52.6	0.049719	0.268125	0.008848		52.6	0.516131	0.469533	0.017196
52.8	0.087728	0.321243	0.01043		52.8	0.049085	0.268896	0.006217		52.8	0.050191	0.268697	0.008943		52.8	0.51619	0.469604	0.017662
53	0.087628	0.321962	0.010906		53	0.049323	0.269718	0.006281		53	0.05051	0.269279	0.009231		53	0.516267	0.470002	0.017937
53.2	0.087985	0.322804	0.011199		53.2	0.049235	0.270384	0.007006		53.2	0.050625	0.269711	0.009534		53.2	0.516578	0.47002	0.018655
53.4	0.088201	0.323409	0.011635		53.4	0.049559	0.271423	0.006895		53.4	0.050558	0.270483	0.009546		53.4	0.517042	0.470101	0.018644
53.6	0.088748	0.324195	0.01153		53.6	0.049876	0.2724	0.007128		53.6	0.050638	0.271277	0.009676		53.6	0.517398	0.470288	0.019152
53.8	0.089252	0.324985	0.011757		53.8	0.050445	0.272872	0.007318		53.8	0.050856	0.271777	0.00996		53.8	0.517966	0.470817	0.019684
54	0.089612	0.325961	0.011679		54	0.050543	0.273448	0.006972		54	0.050638	0.272382	0.010286		54	0.518303	0.471352	0.019626
54.2	0.090294	0.326966	0.011689		54.2	0.050239	0.274315	0.007154		54.2	0.050547	0.273287	0.0103		54.2	0.518173	0.471671	0.019955
54.4	0.090503	0.327652	0.01183		54.4	0.050437	0.274865	0.007176		54.4	0.050818	0.273946	0.010415		54.4	0.518516	0.472261	0.020177
54.6	0.090891	0.328446	0.011927		54.6	0.050298	0.275492	0.006639		54.6	0.051192	0.274581	0.010704		54.6	0.518559	0.47245	0.020569
54.8	0.091031	0.329433	0.011811		54.8	0.049829	0.276112	0.006701		54.8	0.051302	0.274944	0.010223		54.8	0.518734	0.472618	0.020737
55	0.091361	0.33017	0.011803		55	0.050266	0.276584	0.006623		55	0.051265	0.275995	0.010308		55	0.518813	0.47313	0.020537
55.2	0.091512	0.331025	0.011794		55.2	0.050342	0.277318	0.006178		55.2	0.051324	0.276857	0.010131		55.2	0.519075	0.473681	0.020276
55.4	0.091824	0.332255	0.011769		55.4	0.050253	0.278153	0.006114		55.4	0.051459	0.277559	0.01011		55.4	0.519523	0.473584	0.019884
55.6	0.0917	0.332994	0.011782		55.6	0.050564	0.278881	0.005757		55.6	0.051507	0.278829	0.010074		55.6	0.519823	0.473893	0.019679
55.8	0.091965	0.333781	0.012088		55.8	0.0507	0.2798	0.005789		55.8	0.051404	0.279609	0.010025		55.8	0.5203	0.474218	0.019687
56	0.092187	0.334962	0.011941		56	0.051266	0.280831	0.005692		56	0.051308	0.280133	0.01002		56	0.520929	0.474498	0.019544
56.2	0.092296	0.336022	0.01206		56.2	0.052051	0.281784	0.005705		56.2	0.051537	0.280819	0.009938		56.2	0.52072	0.47517	0.019546
56.4	0.092628	0.33645	0.012172		56.4	0.052567	0.282549	0.005576		56.4	0.051684	0.28153	0.010308		56.4	0.52128	0.475498	0.019295
56.6	0.092931	0.337182	0.012628		56.6	0.052824	0.283505	0.005598		56.6	0.052389	0.282135	0.010248		56.6	0.521657	0.475507	0.019119
56.8	0.093205	0.337845	0.012869		56.8	0.052961	0.284499	0.005826		56.8	0.052921	0.282838	0.010278		56.8	0.521656	0.475451	0.019145
57	0.093279	0.338518	0.012892		57	0.053189	0.285227	0.006032		57	0.053293	0.283697	0.010275		57	0.52189	0.4759	0.018931
57.2	0.093725	0.339093	0.012847		57.2	0.053279	0.285943	0.006398		57.2	0.053536	0.284789	0.01018		57.2	0.522308	0.476151	0.019132
57.4	0.093996	0.339896	0.012761		57.4	0.05373	0.286811	0.006386		57.4	0.053755	0.285787	0.010478		57.4	0.522642	0.476548	0.01943
57.6	0.094453	0.340415	0.012598		57.6	0.054085	0.287415	0.006439		57.6	0.054211	0.286519	0.010615		57.6	0.522894	0.47703	0.01988
57.8	0.094635	0.341153	0.012295		57.8	0.054461	0.287798	0.006736		57.8	0.054313	0.287208	0.010806		57.8	0.523131	0.47768	0.020091
58	0.095115	0.341571	0.012096		58	0.054304	0.288403	0.006626		58	0.054584	0.288084	0.010744		58	0.52299	0.477912	0.02033
58.2	0.095329	0.342275	0.012064		58.2	0.05401	0.28877	0.007048		58.2	0.05483	0.288704	0.010532		58.2	0.522788	0.477944	0.020774
58.4	0.095282	0.342643	0.012009		58.4	0.053922	0.289263	0.006987		58.4	0.055293	0.289054	0.01093		58.4	0.523014	0.478263	0.021348
58.6	0.095753	0.343574	0.012008		58.6	0.053302	0.289977	0.006979		58.6	0.055283	0.289444	0.011107		58.6	0.523123	0.478261	0.021621
58.8	0.096048	0.344605	0.012017		58.8	0.053218	0.290404	0.007639		58.8	0.055698	0.29023	0.010562		58.8	0.522958	0.478725	0.021785
59	0.096397	0.345414	0.012152		59	0.053483	0.29111	0.007896		59	0.05584	0.291094	0.010661		59	0.522849	0.479273	0.021677
59.2	0.096657	0.346542	0.011944		59.2	0.053568	0.292011	0.007847		59.2	0.055845	0.291815	0.010608		59.2	0.523268	0.479272	0.021999
59.4	0.096845	0.347573	0.011909		59.4	0.053675	0.292693	0.007996		59.4	0.055889	0.292221	0.010507		59.4	0.523632	0.479168	0.022103
59.6	0.0972	0.348451	0.012096		59.6	0.054084	0.293228	0.007976		59.6	0.055815	0.293012	0.010532		59.6	0.524121	0.479618	0.022203
59.8	0.09739	0.349792	0.012554		59.8	0.054152	0.293809	0.00801		59.8	0.055927	0.293366	0.010637		59.8	0.52459	0.480209	0.022072
60	0.09807	0.350986	0.012172		60	0.054623	0.294976	0.008026		60	0.055974	0.293715	0.010429		60	0.525127	0.480701	0.022001
60.2	0.098745	0.351929	0.012499		60.2	0.055036	0.29598	0.007762		60.2	0.056318	0.294372	0.010479		60.2	0.525239	0.481	0.021685
60.4	0.099025	0.35262	0.012407		60.4	0.055175	0.296818	0.007713		60.4	0.056678	0.295273	0.010561		60.4	0.525877	0.481034	0.021
60.6	0.099427	0.353509	0.012334		60.6	0.05556	0.297761	0.007433		60.6	0.057311	0.295941	0.010673		60.6	0.526257	0.481171	0.020352
60.8	0.09972	0.35435	0.012207		60.8	0.055847	0.298559	0.007465		60.8	0.057455	0.296768	0.010727		60.8	0.52659	0.481657	0.02011
61	0.100027	0.35542	0.011854		61	0.056044	0.299123	0.00737		61	0.057793	0.297699	0.010866		61	0.527023	0.481869	0.019659
61.2	0.100357	0.355921	0.011732		61.2	0.056362	0.29972	0.007184		61.2	0.058015	0.298531	0.011086		61.2	0.527224	0.482416	0.01952
61.4	0.100618	0.356556	0.011667		61.4	0.056866	0.300303	0.006768		61.4	0.058105	0.29905	0.011503		61.4	0.52699	0.482761	0.019621
61.6	0.10085	0.357103	0.01149		61.6	0.056992	0.300976	0.006484		61.6	0.058361	0.300061	0.011711		61.6	0.527484	0.483004	0.019493
61.8	0.101017	0.357576	0.011542		61.8	0.05701	0.301699	0.006641		61.8	0.05846	0.300729	0.011811		61.8	0.527826	0.483264	0.019527
62	0.101122	0.357559	0.01153		62	0.056777	0.302497	0.00639		62	0.058598	0.301509	0.011922		62	0.528069	0.483473	0.019724
62.2	0.100772	0.358575	0.011741		62.2	0.056905	0.303118	0.00647		62.2	0.058331	0.301734	0.012037		62.2	0.528073	0.483872	0.019897
62.4	0.100567	0.3594	0.011805		62.4	0.057001	0.304013	0.006408		62.4	0.058299	0.302346	0.012176		62.4	0.528315	0.484145	0.020163
62.6	0.10123	0.360155	0.012031		62.6	0.056841	0.304683	0.006449		62.6	0.058239	0.303102	0.011961		62.6	0.52847	0.484117	0.020412
62.8	0.101666	0.360978	0.012013		62.8	0.057218	0.304937	0.006657		62.8	0.058324	0.303629	0.011603		62.8	0.528555	0.484573	0.020993
63	0.102033	0.361661	0.011955		63	0.057182	0.305385	0.006597		63	0.057792	0.30421	0.011601		63	0.528853	0.484751	0.021508
63.2	0.102407	0.362368	0.011963		63.2	0.057351	0.305906	0.006656		63.2	0.057704	0.30499	0.011719		63.2	0.529306	0.484738	0.022043
63.4	0.102851	0.363126	0.012105		63.4	0.057221	0.306145	0.006671		63.4	0.057834	0.305298	0.011513		63.4	0.529365	0.48512	0.022149
63.6	0.10314	0.363914	0.012692		63.6	0.057194	0.306312	0.006401		63.6	0.057896	0.30615	0.011439		63.6	0.529565	0.485462	0.02205
63.8	0.10339	0.364702	0.012722		63.8	0.05741	0.307162	0.006684		63.8	0.058064	0.306537	0.011434		63.8	0.529804	0.485904	0.022408
64	0.103915	0.365601	0.012466		64	0.057779	0.308026	0.006836		64	0.058015	0.306895	0.011167		64	0.530038	0.486165	0.0224
64.2	0.103758	0.36634	0.012765		64.2	0.058273	0.308606	0.006634		64.2	0.058417	0.307867	0.011407		64.2	0.530375	0.486528	0.022525
64.4	0.10389	0.36695	0.01232		64.4	0.05849	0.309272	0.006626		64.4	0.058712	0.308622	0.011191		64.4	0.530613	0.486577	0.022528
64.6	0.103859	0.367542	0.012355		64.6	0.059004	0.310089	0.006713		64.6	0.058945	0.309287	0.011464		64.6	0.53089	0.487256	0.022149
64.8	0.103961	0.368581	0.012241		64.8	0.058985	0.31055	0.006776		64.8	0.059046	0.309922	0.011592		64.8	0.531222	0.487404	0.022017
65	0.103827	0.369327	0.012128		65	0.059083	0.311211	0.006558		65	0.059285	0.310905	0.011549		65	0.531392	0.487601	0.021828
65.2	0.103614	0.369747	0.012337		65.2	0.059302	0.311889	0.006424		65.2	0.059529	0.311753	0.011388		65.2	0.531457	0.488067	0.021545
65.4	0.103543	0.370601	0.012151		65.4	0.05907	0.312455	0.006307		65.4	0.059647	0.312371	0.011388		65.4	0.531498	0.48802	0.021619
65.6	0.103573	0.37137	0.011887		65.6	0.058823	0.313251	0.006502		65.6	0.060131	0.31328	0.011589		65.6	0.532301	0.488391	0.021129
65.8	0.103583	0.371733	0.012005		65.8	0.058774	0.314334	0.006817		65.8	0.060311	0.313888	0.011389		65.8	0.532352	0.488656	0.021195
66	0.103626	0.372229	0.011591		66	0.058889	0.315103	0.006662		66	0.060315	0.314479	0.011402		66	0.532484	0.48866	0.021089
66.2	0.103763	0.373239	0.011647		66.2	0.058934	0.316002	0.006547		66.2	0.060492	0.314654	0.011446		66.2	0.532382	0.48913	0.020933
66.4	0.104318	0.37373	0.011624		66.4	0.059043	0.316554	0.006863		66.4	0.060882	0.315188	0.011537		66.4	0.532471	0.489279	0.020824
66.6	0.10506	0.374114	0.011545		66.6	0.059266	0.316923	0.006939		66.6	0.06136	0.315833	0.011565		66.6	0.532736	0.489579	0.020809
66.8	0.10582	0.374732	0.011474		66.8	0.059549	0.31718	0.00696		66.8	0.061746	0.316169	0.011638		66.8	0.53277	0.49	0.021167
67	0.106443	0.374967	0.011482		67	0.060018	0.317759	0.006899		67	0.061737	0.316925	0.011765		67	0.532899	0.490238	0.021436
67.2	0.107017	0.37532	0.01171		67.2	0.060597	0.318638	0.006957		67.2	0.062073	0.317601	0.011985		67.2	0.533175	0.490514	0.021414
67.4	0.107528	0.376167	0.011931		67.4	0.060774	0.319295	0.007053		67.4	0.062397	0.318345	0.011848		67.4	0.532942	0.491033	0.021077
67.6	0.107723	0.376666	0.012463		67.6	0.06131	0.319837	0.007258		67.6	0.062659	0.319099	0.011888		67.6	0.533196	0.491381	0.021089
67.8	0.108161	0.377031	0.012506		67.8	0.061887	0.320874	0.007714		67.8	0.062786	0.319719	0.011757		67.8	0.533701	0.49163	0.021259
68	0.108553	0.377908	0.013104		68	0.062172	0.321529	0.007411		68	0.063099	0.320451	0.012033		68	0.533994	0.491883	0.021267
68.2	0.108807	0.378274	0.013366		68.2	0.06264	0.322639	0.007251		68.2	0.063532	0.321651	0.011931		68.2	0.534389	0.492288	0.021615
68.4	0.109426	0.378773	0.013496		68.4	0.062493	0.323611	0.006954		68.4	0.063587	0.32238	0.011917		68.4	0.534486	0.492365	0.021636
68.6	0.109654	0.379682	0.01417		68.6	0.062752	0.324261	0.006824		68.6	0.06377	0.323095	0.011975		68.6	0.534913	0.492639	0.021558
68.8	0.109871	0.380877	0.014312		68.8	0.062708	0.324766	0.006699		68.8	0.063795	0.323972	0.011756		68.8	0.535441	0.492642	0.021611
69	0.10992	0.381816	0.014438		69	0.062889	0.325727	0.006924		69	0.063942	0.325062	0.011598		69	0.535586	0.492985	0.021426
69.2	0.110219	0.382602	0.014172		69.2	0.062869	0.326342	0.007076		69.2	0.063759	0.325696	0.011615		69.2	0.535983	0.493183	0.021178
69.4	0.110169	0.383451	0.013832		69.4	0.062767	0.326923	0.006943		69.4	0.063527	0.32637	0.011612		69.4	0.53642	0.493259	0.02146
69.6	0.110691	0.384134	0.014241		69.6	0.062624	0.327823	0.007166		69.6	0.063723	0.327232	0.011531		69.6	0.536813	0.493727	0.021581
69.8	0.111015	0.384918	0.014272		69.8	0.062673	0.32853	0.007427		69.8	0.063751	0.327703	0.011204		69.8	0.537011	0.493788	0.02202
70	0.110968	0.385708	0.014088		70	0.062777	0.329021	0.007193		70	0.064121	0.328418	0.011372		70	0.537441	0.493973	0.022009
70.2	0.111009	0.386549	0.014073		70.2	0.063031	0.329923	0.007246		70.2	0.064608	0.328845	0.011174		70.2	0.537671	0.494475	0.021964
70.4	0.11087	0.387293	0.014244		70.4	0.063492	0.330182	0.00748		70.4	0.064747	0.329484	0.011392		70.4	0.538067	0.494501	0.02182
70.6	0.111015	0.387911	0.01395		70.6	0.063769	0.330658	0.007243		70.6	0.064906	0.330301	0.011546		70.6	0.538475	0.494982	0.022232
70.8	0.111618	0.388384	0.01397		70.8	0.064197	0.331154	0.007176		70.8	0.064958	0.330958	0.011761		70.8	0.538819	0.495298	0.022585
71	0.111645	0.388802	0.014248		71	0.064762	0.331697	0.007209		71	0.06496	0.331864	0.011926		71	0.539009	0.495588	0.02263
71.2	0.11186	0.389792	0.01411		71.2	0.064962	0.332342	0.007202		71.2	0.065124	0.332415	0.012126		71.2	0.539331	0.496172	0.022739
71.4	0.112188	0.390543	0.013992		71.4	0.065303	0.332777	0.007531		71.4	0.065584	0.333516	0.012082		71.4	0.53933	0.496779	0.022763
71.6	0.112636	0.390922	0.014175		71.6	0.065688	0.333115	0.007887		71.6	0.065875	0.333975	0.012448		71.6	0.539845	0.497018	0.023087
71.8	0.113111	0.391398	0.014161		71.8	0.065834	0.333851	0.007631		71.8	0.065919	0.334368	0.01256		71.8	0.539726	0.496987	0.023129
72	0.113601	0.391965	0.01441		72	0.065581	0.334416	0.007524		72	0.066531	0.335085	0.012872		72	0.539522	0.497319	0.023337
72.2	0.114117	0.392467	0.014224		72.2	0.065586	0.335007	0.007423		72.2	0.066703	0.335796	0.012815		72.2	0.539776	0.49756	0.023602
72.4	0.114499	0.393253	0.014216		72.4	0.065288	0.3352	0.007351		72.4	0.066636	0.336004	0.01311		72.4	0.540006	0.497547	0.023608
72.6	0.114658	0.394442	0.014224		72.6	0.065603	0.335648	0.007686		72.6	0.066768	0.33658	0.012798		72.6	0.540187	0.497763	0.023373
72.8	0.114473	0.39543	0.013781		72.8	0.065674	0.336323	0.008096		72.8	0.066695	0.337276	0.012682		72.8	0.540319	0.497918	0.023394
73	0.114947	0.396345	0.013385		73	0.065638	0.336707	0.008447		73	0.066718	0.337774	0.012869		73	0.540292	0.49813	0.023527
73.2	0.115208	0.397009	0.013243		73.2	0.065738	0.337294	0.008627		73.2	0.066404	0.338294	0.012823		73.2	0.540459	0.498247	0.023749
73.4	0.115568	0.397701	0.013264		73.4	0.065758	0.33786	0.008743		73.4	0.066737	0.338891	0.012413		73.4	0.540357	0.498382	0.024204
73.6	0.116164	0.398382	0.013282		73.6	0.065762	0.33863	0.009134		73.6	0.06699	0.339061	0.012204		73.6	0.540382	0.498593	0.024411
73.8	0.116027	0.398954	0.013068		73.8	0.066111	0.339372	0.009383		73.8	0.067381	0.339476	0.012237		73.8	0.540455	0.498665	0.024489
74	0.115865	0.399567	0.01297		74	0.066471	0.339731	0.00944		74	0.067596	0.340417	0.012137		74	0.540694	0.49893	0.024201
74.2	0.115962	0.400076	0.012726		74.2	0.066583	0.340595	0.00984		74.2	0.067941	0.340726	0.012104		74.2	0.540865	0.499466	0.024233
74.4	0.11584	0.400305	0.012988		74.4	0.066542	0.341256	0.009976		74.4	0.068038	0.341417	0.01245		74.4	0.541001	0.499848	0.024139
74.6	0.116072	0.40084	0.012779		74.6	0.066979	0.341974	0.010177		74.6	0.068368	0.342101	0.012772		74.6	0.541241	0.500375	0.024413
74.8	0.116263	0.401558	0.01302		74.8	0.067442	0.342779	0.010159		74.8	0.068672	0.342933	0.012937		74.8	0.541318	0.500931	0.024236
75	0.116284	0.402278	0.013442		75	0.067803	0.343672	0.010057		75	0.069066	0.343731	0.01317		75	0.541346	0.501159	0.024425
75.2	0.116447	0.403353	0.013212		75.2	0.067992	0.344341	0.010046		75.2	0.069326	0.344277	0.0134		75.2	0.541635	0.501641	0.024766
75.4	0.116998	0.403668	0.013273		75.4	0.068293	0.344993	0.010484		75.4	0.069546	0.345187	0.013523		75.4	0.541739	0.501968	0.024711
75.6	0.117163	0.404298	0.013589		75.6	0.068284	0.345418	0.010917		75.6	0.069786	0.34563	0.013654		75.6	0.541815	0.502287	0.024742
75.8	0.11728	0.404948	0.013832		75.8	0.068086	0.345897	0.010656		75.8	0.070034	0.346467	0.013825		75.8	0.542099	0.502665	0.024554
76	0.117639	0.405319	0.013644		76	0.067963	0.346353	0.010844		76	0.070317	0.347568	0.014004		76	0.542459	0.502824	0.024473
76.2	0.118006	0.405901	0.013442		76.2	0.068219	0.346746	0.010511		76.2	0.0702	0.34809	0.014169		76.2	0.543309	0.503319	0.024507
76.4	0.118568	0.406442	0.013405		76.4	0.068281	0.347116	0.010477		76.4	0.070355	0.348934	0.014404		76.4	0.543708	0.503398	0.024346
76.6	0.119051	0.407343	0.013413		76.6	0.068751	0.347552	0.010291		76.6	0.070463	0.349801	0.01424		76.6	0.543866	0.503563	0.024235
76.8	0.119901	0.407918	0.013444		76.8	0.068689	0.347767	0.009992		76.8	0.07042	0.350728	0.014043		76.8	0.544198	0.503453	0.024441
77	0.120951	0.408784	0.01348		77	0.068601	0.348161	0.009668		77	0.070411	0.351305	0.014544		77	0.544516	0.50362	0.024175
77.2	0.12206	0.409466	0.013659		77.2	0.06914	0.348868	0.009306		77.2	0.070672	0.352011	0.01419		77.2	0.544534	0.503753	0.024128
77.4	0.122873	0.409973	0.013594		77.4	0.069066	0.349296	0.009182		77.4	0.070826	0.352297	0.013816		77.4	0.544609	0.503756	0.024026
77.6	0.123104	0.410747	0.013433		77.6	0.069247	0.349706	0.009378		77.6	0.070977	0.352601	0.013714		77.6	0.544912	0.503927	0.024362
77.8	0.123249	0.411512	0.013538		77.8	0.069215	0.350091	0.00959		77.8	0.071327	0.353178	0.013767		77.8	0.545103	0.504244	0.024537
78	0.123508	0.412337	0.013505		78	0.069123	0.350552	0.009527		78	0.071465	0.353718	0.013898		78	0.545468	0.50444	0.024227
78.2	0.123655	0.41304	0.013834		78.2	0.068783	0.351673	0.009968		78.2	0.071906	0.354168	0.014211		78.2	0.545789	0.505084	0.024409
78.4	0.123572	0.413844	0.013906		78.4	0.068744	0.352372	0.010025		78.4	0.071994	0.354526	0.01407		78.4	0.545734	0.505261	0.024448
78.6	0.123753	0.414929	0.013974		78.6	0.069048	0.353291	0.010275		78.6	0.071681	0.354956	0.014203		78.6	0.545453	0.505311	0.024365
78.8	0.123838	0.415951	0.014306		78.8	0.069133	0.354175	0.010082		78.8	0.071863	0.355652	0.013792		78.8	0.545498	0.505648	0.024118
79	0.123654	0.416542	0.014309		79	0.069146	0.355003	0.010467		79	0.072114	0.356033	0.013764		79	0.545512	0.505561	0.024038
79.2	0.123457	0.417403	0.014002		79.2	0.069358	0.355651	0.01079		79.2	0.072204	0.356743	0.013733		79.2	0.545655	0.50602	0.023932
79.4	0.123687	0.417597	0.013835		79.4	0.069429	0.356363	0.011108		79.4	0.072079	0.35762	0.013412		79.4	0.545773	0.506098	0.023966
79.6	0.12347	0.418199	0.014128		79.6	0.069469	0.356939	0.010865		79.6	0.072415	0.358341	0.013464		79.6	0.546035	0.506751	0.023876
79.8	0.123578	0.418494	0.014219		79.8	0.069437	0.357325	0.010734		79.8	0.072453	0.359234	0.013448		79.8	0.546545	0.507045	0.023681
80	0.123941	0.419039	0.013969		80	0.069945	0.357968	0.010453		80	0.072332	0.35988	0.013354		80	0.546787	0.507175	0.02376
80.2	0.124182	0.419583	0.013749		80.2	0.07065	0.358445	0.010252		80.2	0.072509	0.360557	0.01371		80.2	0.547317	0.507864	0.024171
80.4	0.12473	0.4202	0.013883		80.4	0.071031	0.358949	0.010009		80.4	0.072794	0.361388	0.014078		80.4	0.547292	0.507828	0.024262
80.6	0.125309	0.420954	0.0139		80.6	0.071538	0.359615	0.009708		80.6	0.072861	0.361907	0.01422		80.6	0.547646	0.507971	0.024228
80.8	0.125935	0.421758	0.013773		80.8	0.071772	0.360011	0.009392		80.8	0.072874	0.362615	0.01429		80.8	0.548232	0.508239	0.024009
81	0.126392	0.422655	0.013899		81	0.072384	0.360763	0.009235		81	0.073469	0.363065	0.014744		81	0.548271	0.508605	0.02412
81.2	0.126808	0.423306	0.013793		81.2	0.07282	0.361335	0.009002		81.2	0.07408	0.363741	0.014544		81.2	0.548333	0.508845	0.024473
81.4	0.126578	0.424101	0.014015		81.4	0.073001	0.361794	0.009129		81.4	0.073903	0.363875	0.014734		81.4	0.54871	0.509442	0.024558
81.6	0.126718	0.425032	0.013961		81.6	0.073163	0.362468	0.00901		81.6	0.074462	0.364513	0.014932		81.6	0.548966	0.50964	0.02512
81.8	0.127103	0.425641	0.01403		81.8	0.073176	0.363322	0.00904		81.8	0.07468	0.365071	0.015043		81.8	0.549449	0.509931	0.025399
82	0.127394	0.426271	0.014329		82	0.073103	0.364453	0.009142		82	0.07466	0.365758	0.014892		82	0.550055	0.510297	0.025169
82.2	0.127682	0.426939	0.014827		82.2	0.073352	0.3652	0.009489		82.2	0.074427	0.366351	0.014843		82.2	0.550402	0.510868	0.025291
82.4	0.127798	0.42757	0.014719		82.4	0.073634	0.365773	0.009374		82.4	0.074418	0.366508	0.014324		82.4	0.550278	0.510645	0.02556
82.6	0.12817	0.428026	0.014826		82.6	0.073867	0.366736	0.009448		82.6	0.074296	0.366949	0.014338		82.6	0.550298	0.510689	0.025373
82.8	0.128388	0.428534	0.015048		82.8	0.074012	0.367069	0.009371		82.8	0.0748	0.367595	0.01402		82.8	0.550711	0.51102	0.025303
83	0.128546	0.429028	0.014968		83	0.074204	0.367506	0.009679		83	0.074906	0.367882	0.014154		83	0.550827	0.511315	0.025254
83.2	0.129159	0.429583	0.01538		83.2	0.074716	0.368125	0.009546		83.2	0.074841	0.368562	0.013967		83.2	0.55115	0.511849	0.025268
83.4	0.129883	0.430085	0.015754		83.4	0.074752	0.368472	0.009591		83.4	0.074806	0.369048	0.01375		83.4	0.551239	0.511582	0.025409
83.6	0.130139	0.430765	0.016409		83.6	0.074904	0.368837	0.009613		83.6	0.075145	0.369399	0.01367		83.6	0.551364	0.511984	0.025449
83.8	0.130537	0.431663	0.0164		83.8	0.075237	0.369112	0.01013		83.8	0.075599	0.369958	0.013387		83.8	0.551615	0.512027	0.02556
84	0.131195	0.432574	0.016317		84	0.07516	0.369517	0.010227		84	0.075783	0.370345	0.013431		84	0.551957	0.51213	0.025877
84.2	0.131427	0.433145	0.016137		84.2	0.075181	0.369613	0.010441		84.2	0.076378	0.371032	0.01389		84.2	0.552137	0.512369	0.026013
84.4	0.131729	0.433673	0.016042		84.4	0.074768	0.370221	0.010807		84.4	0.076501	0.371685	0.014091		84.4	0.552	0.512376	0.026333
84.6	0.132304	0.434342	0.01602		84.6	0.074682	0.370653	0.011305		84.6	0.07658	0.372325	0.014046		84.6	0.552502	0.512644	0.026439
84.8	0.132451	0.434894	0.016003		84.8	0.074674	0.370875	0.011541		84.8	0.077164	0.372969	0.014159		84.8	0.552627	0.51262	0.02644
85	0.132786	0.435434	0.015846		85	0.074539	0.371527	0.011753		85	0.077778	0.373512	0.014397		85	0.552369	0.512819	0.026878
85.2	0.132733	0.436165	0.015422		85.2	0.074567	0.372186	0.011811		85.2	0.077844	0.374039	0.014654		85.2	0.552734	0.51319	0.026855
85.4	0.132948	0.43687	0.015432		85.4	0.074494	0.372821	0.01164		85.4	0.07783	0.374683	0.014705		85.4	0.552957	0.513345	0.026691
85.6	0.133501	0.437406	0.014836		85.6	0.074327	0.373611	0.011593		85.6	0.078594	0.375681	0.014361		85.6	0.553245	0.513256	0.026891
85.8	0.133689	0.437898	0.014701		85.8	0.074701	0.374361	0.011682		85.8	0.078615	0.376513	0.014205		85.8	0.553514	0.51373	0.026954
86	0.13381	0.438708	0.014716		86	0.074698	0.375339	0.011543		86	0.078686	0.377239	0.014212		86	0.553542	0.514077	0.026861
86.2	0.133899	0.439059	0.014757		86.2	0.075092	0.375901	0.011393		86.2	0.078697	0.377893	0.014436		86.2	0.553696	0.514141	0.027013
86.4	0.13401	0.43974	0.014605		86.4	0.075424	0.376562	0.011523		86.4	0.079094	0.378431	0.014385		86.4	0.553801	0.514027	0.027284
86.6	0.134283	0.440243	0.014565		86.6	0.075847	0.376923	0.011378		86.6	0.079325	0.379051	0.014703		86.6	0.55391	0.51457	0.027274
86.8	0.134534	0.441088	0.014602		86.8	0.076317	0.37731	0.01121		86.8	0.079609	0.379558	0.015019		86.8	0.554372	0.515142	0.027206
87	0.134443	0.441813	0.014963		87	0.077069	0.377921	0.011054		87	0.079645	0.37986	0.015043		87	0.554666	0.515444	0.027211
87.2	0.135021	0.442435	0.015295		87.2	0.07765	0.378589	0.010828		87.2	0.079659	0.380341	0.01515		87.2	0.55478	0.515894	0.027375
87.4	0.13538	0.443478	0.015537		87.4	0.077884	0.379036	0.010902		87.4	0.07972	0.380809	0.014857		87.4	0.55486	0.515956	0.027397
87.6	0.135342	0.444307	0.015278		87.6	0.07823	0.379649	0.010819		87.6	0.079959	0.381258	0.014841		87.6	0.555034	0.51649	0.027198
87.8	0.135583	0.444936	0.014962		87.8	0.078584	0.380168	0.01093		87.8	0.080254	0.3819	0.015126		87.8	0.555665	0.516792	0.027153
88	0.135944	0.445503	0.015144		88	0.078422	0.380692	0.01081		88	0.080017	0.382298	0.015488		88	0.555983	0.517151	0.027391
88.2	0.135991	0.44589	0.015407		88.2	0.078576	0.381247	0.010975		88.2	0.080234	0.382867	0.015719		88.2	0.556004	0.517725	0.027716
88.4	0.136255	0.446485	0.015342		88.4	0.078545	0.382077	0.011295		88.4	0.079734	0.383339	0.015729		88.4	0.555879	0.517999	0.027637
88.6	0.13686	0.446976	0.015654		88.6	0.078652	0.382618	0.011199		88.6	0.079498	0.383998	0.015556		88.6	0.556018	0.518358	0.027581
88.8	0.136944	0.447533	0.015599		88.8	0.078569	0.383346	0.011232		88.8	0.079897	0.384295	0.015614		88.8	0.556095	0.518365	0.02739
89	0.137182	0.448385	0.015431		89	0.078354	0.38416	0.011273		89	0.07979	0.384662	0.015308		89	0.556399	0.518784	0.027207
89.2	0.137261	0.448966	0.015341		89.2	0.078661	0.38469	0.011031		89.2	0.079767	0.385328	0.015229		89.2	0.556743	0.519017	0.027042
89.4	0.137587	0.449213	0.015501		89.4	0.078449	0.385353	0.011008		89.4	0.080059	0.38611	0.014853		89.4	0.556643	0.518964	0.026982
89.6	0.137785	0.45009	0.015321		89.6	0.078773	0.385782	0.011182		89.6	0.080558	0.386506	0.01482		89.6	0.556749	0.519112	0.027013
89.8	0.137855	0.450981	0.015426		89.8	0.079065	0.386417	0.010806		89.8	0.080973	0.3872	0.014961		89.8	0.556474	0.519467	0.027134
90	0.138009	0.451676	0.015377		90	0.078898	0.386821	0.010815		90	0.081469	0.387851	0.014835		90	0.556844	0.519619	0.026979
90.2	0.138405	0.452106	0.015269		90.2	0.079036	0.387287	0.011213		90.2	0.08176	0.388393	0.014945		90.2	0.55751	0.519101	0.026654
90.4	0.138574	0.452852	0.015238		90.4	0.079295	0.387473	0.011143		90.4	0.082231	0.389074	0.015052		90.4	0.557684	0.518978	0.026622
90.6	0.138995	0.453524	0.01519		90.6	0.079752	0.387656	0.01081		90.6	0.082631	0.389653	0.015015		90.6	0.558049	0.519064	0.026489
90.8	0.139186	0.45419	0.01511		90.8	0.080004	0.388336	0.010641		90.8	0.082842	0.390301	0.014928		90.8	0.558583	0.519132	0.026534
91	0.139556	0.454584	0.015159		91	0.080224	0.388894	0.010526		91	0.082861	0.391206	0.01443		91	0.558866	0.519111	0.026518
91.2	0.140192	0.455218	0.015077		91.2	0.080543	0.389436	0.010579		91.2	0.082982	0.392126	0.014294		91.2	0.559171	0.519261	0.026536
91.4	0.140455	0.455951	0.015027		91.4	0.080883	0.389988	0.010759		91.4	0.083022	0.392847	0.013883		91.4	0.559729	0.519419	0.026505
91.6	0.140623	0.456357	0.014831		91.6	0.081261	0.39049	0.010738		91.6	0.083381	0.393575	0.014374		91.6	0.56011	0.519778	0.026379
91.8	0.140938	0.456584	0.014997		91.8	0.081667	0.391033	0.010785		91.8	0.083528	0.394432	0.01454		91.8	0.560496	0.519983	0.026656
92	0.141509	0.457026	0.015247		92	0.081707	0.391718	0.010628		92	0.08374	0.394859	0.014727		92	0.560589	0.52064	0.02712
92.2	0.141855	0.45759	0.015113		92.2	0.081546	0.392319	0.010467		92.2	0.083868	0.395265	0.014887		92.2	0.560599	0.521151	0.027055
92.4	0.142335	0.458321	0.015131		92.4	0.081712	0.39279	0.010331		92.4	0.083635	0.395846	0.015057		92.4	0.560575	0.52135	0.027061
92.6	0.142616	0.458685	0.015097		92.6	0.0818	0.393487	0.010129		92.6	0.084054	0.396657	0.015183		92.6	0.560537	0.521759	0.027586
92.8	0.142842	0.459368	0.014965		92.8	0.081732	0.394296	0.010354		92.8	0.084711	0.397234	0.015174		92.8	0.560813	0.522085	0.027683
93	0.142969	0.459945	0.015122		93	0.081471	0.394762	0.010464		93	0.085169	0.397668	0.015085		93	0.560937	0.52223	0.027932
93.2	0.143267	0.460429	0.015189		93.2	0.081661	0.395049	0.010557		93.2	0.085643	0.398266	0.015265		93.2	0.560804	0.522511	0.028204
93.4	0.143725	0.461172	0.015483		93.4	0.08184	0.395901	0.010784		93.4	0.086344	0.398919	0.015361		93.4	0.560662	0.522588	0.028108
93.6	0.144137	0.46214	0.015421		93.6	0.082033	0.396383	0.010765		93.6	0.086889	0.399186	0.015851		93.6	0.560501	0.522778	0.028308
93.8	0.14428	0.462744	0.015004		93.8	0.082132	0.397154	0.010627		93.8	0.08726	0.399646	0.015822		93.8	0.560232	0.523141	0.027979
94	0.144495	0.463239	0.014741		94	0.082075	0.397546	0.010976		94	0.087506	0.399995	0.015708		94	0.560495	0.523328	0.027482
94.2	0.144816	0.46366	0.014625		94.2	0.081852	0.398157	0.011144		94.2	0.087295	0.400278	0.015881		94.2	0.560462	0.522979	0.027276
94.4	0.145023	0.464213	0.014246		94.4	0.082008	0.398678	0.01109		94.4	0.087559	0.400766	0.015707		94.4	0.560435	0.523128	0.02714
94.6	0.145309	0.464904	0.014217		94.6	0.082464	0.399312	0.011216		94.6	0.08762	0.401254	0.015525		94.6	0.5606	0.523203	0.026987
94.8	0.145446	0.465587	0.014176		94.8	0.082667	0.399792	0.011243		94.8	0.087259	0.401833	0.015458		94.8	0.560857	0.523293	0.02708
95	0.14587	0.466034	0.013963		95	0.08303	0.400012	0.01164		95	0.087088	0.402607	0.015281		95	0.561316	0.523488	0.027088
95.2	0.145906	0.466522	0.014083		95.2	0.083684	0.400182	0.011735		95.2	0.087033	0.403204	0.015233		95.2	0.561526	0.523592	0.027374
95.4	0.145936	0.466904	0.013913		95.4	0.083946	0.400781	0.011916		95.4	0.087136	0.403684	0.015009		95.4	0.561886	0.524079	0.027373
95.6	0.145955	0.467575	0.013901		95.6	0.084204	0.401159	0.011918		95.6	0.086992	0.404196	0.015265		95.6	0.561913	0.524693	0.027435
95.8	0.146167	0.468202	0.013767		95.8	0.084123	0.401792	0.01182		95.8	0.086867	0.404928	0.015095		95.8	0.562088	0.52496	0.028022
96	0.146585	0.46868	0.014109		96	0.083839	0.402486	0.011591		96	0.086758	0.405209	0.015465		96	0.562748	0.525334	0.028342
96.2	0.146785	0.469607	0.013999		96.2	0.083991	0.403233	0.011283		96.2	0.086829	0.405628	0.015536		96.2	0.563027	0.525554	0.028454
96.4	0.147103	0.470222	0.014105		96.4	0.084372	0.40351	0.010872		96.4	0.086826	0.406541	0.015507		96.4	0.56319	0.5257	0.029081
96.6	0.147596	0.470774	0.013979		96.6	0.084399	0.404183	0.010987		96.6	0.087297	0.407433	0.015693		96.6	0.563602	0.52596	0.029301
96.8	0.147973	0.471425	0.014191		96.8	0.084529	0.404613	0.011062		96.8	0.087635	0.408353	0.015708		96.8	0.564146	0.526071	0.029364
97	0.148349	0.472214	0.014768		97	0.084576	0.404871	0.011075		97	0.087919	0.408732	0.015986		97	0.56405	0.526252	0.029632
97.2	0.14883	0.472872	0.014853		97.2	0.084989	0.405403	0.010996		97.2	0.087893	0.409775	0.01612		97.2	0.563953	0.526618	0.029632
97.4	0.149457	0.473322	0.014931		97.4	0.085035	0.406223	0.010996		97.4	0.087914	0.410322	0.016445		97.4	0.563864	0.526656	0.029738
97.6	0.149938	0.473842	0.014444		97.6	0.085113	0.406779	0.011024		97.6	0.087718	0.41065	0.016617		97.6	0.563692	0.526777	0.029818
97.8	0.150122	0.474155	0.014233		97.8	0.085053	0.407438	0.01088		97.8	0.088004	0.411032	0.016554		97.8	0.563597	0.527144	0.029415
98	0.150245	0.47442	0.014522		98	0.084763	0.407905	0.010916		98	0.0882	0.411623	0.016596		98	0.563529	0.527173	0.02943
98.2	0.150471	0.474559	0.014667		98.2	0.084584	0.408467	0.0113		98.2	0.088341	0.41221	0.016975		98.2	0.563989	0.527136	0.029291
98.4	0.150907	0.475108	0.014425		98.4	0.084765	0.408852	0.011807		98.4	0.088814	0.4127	0.016763		98.4	0.563944	0.527445	0.029111
98.6	0.150876	0.475462	0.014839		98.6	0.085132	0.409033	0.011876		98.6	0.088681	0.413283	0.016948		98.6	0.56402	0.52763	0.029425
98.8	0.151242	0.475908	0.015025		98.8	0.085382	0.409303	0.012255		98.8	0.08849	0.413731	0.017169		98.8	0.564409	0.5278	0.029499
99	0.151245	0.476343	0.014965		99	0.085629	0.409576	0.012516		99	0.088986	0.414204	0.017021		99	0.564614	0.527901	0.029591
99.2	0.151209	0.476669	0.014882		99.2	0.086081	0.410179	0.012504		99.2	0.089133	0.414779	0.017266		99.2	0.564306	0.528155	0.029261
99.4	0.151363	0.477054	0.014954		99.4	0.085768	0.411047	0.012519		99.4	0.089391	0.415184	0.016918		99.4	0.564509	0.528578	0.028879
99.6	0.151405	0.477712	0.015238		99.6	0.085699	0.411689	0.012667		99.6	0.089011	0.415344	0.017012		99.6	0.564485	0.528878	0.028872
99.8	0.151575	0.478216	0.015346		99.8	0.085606	0.412458	0.012772		99.8	0.089428	0.41583	0.016877		99.8	0.564924	0.529083	0.029064
100	0.151838	0.478763	0.015638		100	0.085983	0.413315	0.012742		100	0.089486	0.416279	0.01708		100	0.565453	0.529447	0.02861
100.2	0.151926	0.47951	0.015562		100.2	0.086544	0.413939	0.012492		100.2	0.089643	0.416626	0.016987		100.2	0.565658	0.529915	0.028726
100.4	0.152061	0.480009	0.015432		100.4	0.087158	0.414193	0.012189		100.4	0.089688	0.417106	0.017031		100.4	0.566049	0.530304	0.02895
100.6	0.152307	0.480602	0.015647		100.6	0.087372	0.415059	0.012322		100.6	0.090007	0.417358	0.017117		100.6	0.566591	0.530599	0.029057
100.8	0.152148	0.481144	0.015916		100.8	0.087527	0.415301	0.012084		100.8	0.09018	0.417932	0.017081		100.8	0.566928	0.530896	0.029402
101	0.152147	0.482015	0.016028		101	0.088094	0.415627	0.011838		101	0.090431	0.418289	0.017352		101	0.566672	0.531402	0.029854
101.2	0.152071	0.48234	0.015738		101.2	0.088419	0.416036	0.011465		101.2	0.090433	0.418976	0.017372		101.2	0.566784	0.531388	0.029906
101.4	0.152352	0.482964	0.015629		101.4	0.0886	0.41678	0.011115		101.4	0.0905	0.419344	0.017492		101.4	0.567231	0.531205	0.030096
101.6	0.152629	0.483522	0.015577		101.6	0.08892	0.417349	0.010771		101.6	0.090842	0.419904	0.017409		101.6	0.567587	0.531057	0.030044
101.8	0.152619	0.483716	0.015962		101.8	0.089061	0.418014	0.010806		101.8	0.091481	0.420058	0.017316		101.8	0.567789	0.531408	0.030082
102	0.152762	0.484282	0.016049		102	0.088924	0.418494	0.010638		102	0.091837	0.42102	0.017162		102	0.568231	0.531284	0.03016
102.2	0.153102	0.485011	0.016083		102.2	0.088949	0.41887	0.010796		102.2	0.092271	0.42167	0.01701		102.2	0.568815	0.531836	0.030575
102.4	0.153538	0.485664	0.015858		102.4	0.089166	0.419302	0.010729		102.4	0.092393	0.422167	0.016529		102.4	0.568629	0.531959	0.030842
102.6	0.153508	0.485815	0.016027		102.6	0.089636	0.419674	0.010362		102.6	0.092322	0.422675	0.016699		102.6	0.569222	0.53207	0.031
102.8	0.153865	0.486665	0.015904		102.8	0.090007	0.420277	0.010471		102.8	0.092191	0.423292	0.016832		102.8	0.569441	0.532264	0.030978
103	0.154105	0.487619	0.01571		103	0.090206	0.420699	0.010349		103	0.092361	0.423728	0.016764		103	0.569594	0.532345	0.030842
103.2	0.154501	0.487951	0.015908		103.2	0.090311	0.421305	0.01047		103.2	0.092176	0.424359	0.016713		103.2	0.569633	0.532572	0.030686
103.4	0.155293	0.488444	0.01618		103.4	0.090439	0.421978	0.010273		103.4	0.092271	0.424896	0.016452		103.4	0.569803	0.53301	0.030478
103.6	0.15609	0.48913	0.016269		103.6	0.091079	0.422568	0.010498		103.6	0.092217	0.425319	0.016581		103.6	0.569943	0.533342	0.030431
103.8	0.156383	0.490003	0.01606		103.8	0.091346	0.42295	0.010796		103.8	0.092401	0.426035	0.016809		103.8	0.570138	0.533793	0.030468
104	0.156731	0.490548	0.016281		104	0.091544	0.423421	0.010889		104	0.092321	0.426539	0.016883		104	0.57022	0.533904	0.030485
104.2	0.156799	0.490918	0.016214		104.2	0.092022	0.423781	0.011044		104.2	0.092549	0.426865	0.016789		104.2	0.570114	0.534295	0.030571
104.4	0.157129	0.491393	0.016117		104.4	0.092357	0.424174	0.011228		104.4	0.092975	0.427264	0.016732		104.4	0.570219	0.534578	0.030525
104.6	0.157213	0.491709	0.016357		104.6	0.092455	0.424441	0.01128		104.6	0.093052	0.428148	0.01657		104.6	0.5701	0.534616	0.030561
104.8	0.157431	0.492316	0.016794		104.8	0.092666	0.424696	0.011616		104.8	0.093326	0.428952	0.016706		104.8	0.570274	0.534538	0.030734
105	0.157364	0.493046	0.01683		105	0.092931	0.425168	0.011703		105	0.093505	0.429365	0.016849		105	0.570003	0.534288	0.030697
105.2	0.157716	0.493329	0.016614		105.2	0.092664	0.425378	0.011765		105.2	0.093469	0.429811	0.016563		105.2	0.570006	0.533946	0.030755
105.4	0.157752	0.494166	0.016814		105.4	0.092724	0.426283	0.011807		105.4	0.093511	0.430513	0.016578		105.4	0.57039	0.533606	0.031023
105.6	0.158114	0.494666	0.017179		105.6	0.092433	0.426878	0.011957		105.6	0.093717	0.430932	0.016575		105.6	0.570207	0.53362	0.030774
105.8	0.158413	0.495202	0.017218		105.8	0.092339	0.427384	0.012161		105.8	0.093893	0.431117	0.016579		105.8	0.569896	0.533928	0.030714
106	0.158879	0.495736	0.016922		106	0.092123	0.428041	0.012007		106	0.094046	0.431849	0.01672		106	0.570036	0.534024	0.030995
106.2	0.159348	0.496252	0.016765		106.2	0.092112	0.428678	0.012238		106.2	0.09427	0.432096	0.016772		106.2	0.569682	0.53435	0.031246
106.4	0.160023	0.496919	0.016481		106.4	0.09221	0.429322	0.012504		106.4	0.094235	0.43247	0.016777		106.4	0.569911	0.534406	0.031411
106.6	0.160391	0.497118	0.016494		106.6	0.092573	0.430072	0.012684		106.6	0.09445	0.432591	0.017156		106.6	0.570387	0.53483	0.031482
106.8	0.160807	0.497705	0.016337		106.8	0.092465	0.430624	0.012809		106.8	0.094351	0.43311	0.017517		106.8	0.570688	0.535043	0.031659
107	0.16131	0.498081	0.016109		107	0.092487	0.431242	0.012914		107	0.094595	0.433627	0.017726		107	0.571011	0.535183	0.031738
107.2	0.161832	0.498248	0.016375		107.2	0.092771	0.431753	0.012805		107.2	0.094903	0.434194	0.017629		107.2	0.571446	0.535442	0.031915
107.4	0.162568	0.498634	0.016043		107.4	0.093126	0.432367	0.012396		107.4	0.095371	0.43509	0.01809		107.4	0.571415	0.535907	0.031643
107.6	0.162714	0.499235	0.015834		107.6	0.09327	0.432603	0.012573		107.6	0.095655	0.43589	0.018317		107.6	0.571892	0.536484	0.031835
107.8	0.162568	0.499682	0.015818		107.8	0.092953	0.432952	0.012909		107.8	0.095965	0.436522	0.018343		107.8	0.571848	0.53697	0.031768
108	0.162723	0.499963	0.015884		108	0.093344	0.433394	0.012697		108	0.096348	0.437099	0.017917		108	0.572154	0.537202	0.032003
108.2	0.162915	0.50059	0.016002		108.2	0.093626	0.433764	0.012707		108.2	0.09652	0.437802	0.01791		108.2	0.57236	0.537486	0.032044
108.4	0.163296	0.501151	0.01618		108.4	0.093557	0.43398	0.012773		108.4	0.096602	0.438288	0.01776		108.4	0.572544	0.537368	0.032366
108.6	0.163486	0.50124	0.016347		108.6	0.093992	0.434603	0.012624		108.6	0.096545	0.439004	0.017322		108.6	0.572664	0.537205	0.03247
108.8	0.163741	0.502017	0.016375		108.8	0.094102	0.435586	0.012671		108.8	0.096797	0.439084	0.017214		108.8	0.573145	0.536895	0.032584
109	0.16375	0.502756	0.015979		109	0.094565	0.435813	0.012518		109	0.0967	0.43935	0.017201		109	0.573283	0.536973	0.032711
109.2	0.163966	0.503729	0.015942		109.2	0.094918	0.43611	0.012238		109.2	0.096512	0.43971	0.016997		109.2	0.573434	0.537262	0.032971
109.4	0.163802	0.50467	0.016385		109.4	0.095152	0.437069	0.011993		109.4	0.096315	0.44043	0.017059		109.4	0.57381	0.53727	0.032811
109.6	0.164391	0.505081	0.016688		109.6	0.095427	0.437783	0.011834		109.6	0.096201	0.44053	0.01706		109.6	0.573773	0.537531	0.032204
109.8	0.165006	0.505736	0.016772		109.8	0.096055	0.438504	0.011812		109.8	0.096214	0.440651	0.017151		109.8	0.573924	0.537908	0.032117
110	0.165332	0.506418	0.01662		110	0.096271	0.439437	0.011848		110	0.096477	0.440915	0.017297		110	0.574096	0.537806	0.032268
110.2	0.165722	0.507155	0.016614		110.2	0.096264	0.439572	0.012074		110.2	0.096692	0.441355	0.017255		110.2	0.573934	0.537832	0.032078
110.4	0.166138	0.507695	0.016534		110.4	0.09644	0.440239	0.012339		110.4	0.096812	0.441665	0.017342		110.4	0.574288	0.537831	0.032143
110.6	0.166118	0.507834	0.01627		110.6	0.096625	0.440871	0.012091		110.6	0.097246	0.442112	0.01743		110.6	0.574662	0.53809	0.031553
110.8	0.166288	0.508038	0.016209		110.8	0.096626	0.44099	0.01209		110.8	0.097679	0.44283	0.017728		110.8	0.574967	0.538013	0.031496
111	0.166479	0.508504	0.016301		111	0.096825	0.441486	0.012234		111	0.098249	0.443513	0.017674		111	0.574917	0.538342	0.031358
111.2	0.166609	0.50896	0.016278		111.2	0.096885	0.441777	0.012198		111.2	0.098729	0.444222	0.017564		111.2	0.575006	0.53878	0.031289
111.4	0.166752	0.509581	0.016567		111.4	0.096655	0.44215	0.012538		111.4	0.098954	0.44526	0.017897		111.4	0.575071	0.539293	0.031138
111.6	0.166929	0.510225	0.016632		111.6	0.096809	0.442369	0.01275		111.6	0.099173	0.446019	0.017782		111.6	0.575071	0.539883	0.031366
111.8	0.167364	0.51054	0.016844		111.8	0.09661	0.442628	0.012892		111.8	0.099615	0.446382	0.017568		111.8	0.575215	0.539911	0.031516
112	0.167558	0.51103	0.016921		112	0.096621	0.443224	0.012826		112	0.099568	0.446856	0.01755		112	0.575433	0.539953	0.031819
112.2	0.168022	0.511584	0.017113		112.2	0.096533	0.443646	0.012805		112.2	0.099519	0.447383	0.017545		112.2	0.575435	0.540129	0.032137
112.4	0.168306	0.511965	0.017056		112.4	0.096674	0.44406	0.012993		112.4	0.099318	0.447484	0.017257		112.4	0.575399	0.540256	0.032416
112.6	0.168494	0.512304	0.01683		112.6	0.097186	0.444816	0.012822		112.6	0.099396	0.44791	0.01722		112.6	0.575442	0.540545	0.032124
112.8	0.168507	0.512878	0.016769		112.8	0.097702	0.44541	0.013004		112.8	0.099537	0.448126	0.017181		112.8	0.575487	0.540723	0.032361
113	0.168824	0.513579	0.017092		113	0.098123	0.445641	0.012872		113	0.099307	0.448632	0.017404		113	0.575495	0.541229	0.032657
113.2	0.168981	0.514376	0.017538		113.2	0.098431	0.446047	0.012592		113.2	0.099404	0.448788	0.017158		113.2	0.575403	0.541681	0.032916
113.4	0.168956	0.515016	0.017835		113.4	0.098615	0.446703	0.012633		113.4	0.099383	0.449618	0.017127		113.4	0.575862	0.54176	0.033066
113.6	0.169106	0.515427	0.017951		113.6	0.098917	0.447275	0.012247		113.6	0.09958	0.449897	0.017215		113.6	0.57611	0.541985	0.033336
113.8	0.169103	0.516302	0.017783		113.8	0.099117	0.447815	0.012237		113.8	0.099727	0.450278	0.017274		113.8	0.575718	0.542084	0.033704
114	0.169174	0.517118	0.017543		114	0.099111	0.447999	0.012257		114	0.100295	0.45074	0.017268		114	0.575573	0.541564	0.033878
114.2	0.169678	0.517519	0.017563		114.2	0.099451	0.448569	0.012148		114.2	0.100286	0.451292	0.01719		114.2	0.575585	0.541805	0.033782
114.4	0.170067	0.518418	0.017502		114.4	0.099865	0.44934	0.012136		114.4	0.100605	0.451794	0.017053		114.4	0.575729	0.541787	0.033899
114.6	0.170384	0.51893	0.017461		114.6	0.100176	0.449826	0.012065		114.6	0.101182	0.452108	0.016946		114.6	0.575954	0.542027	0.033773
114.8	0.170924	0.519218	0.017637		114.8	0.100318	0.450047	0.012047		114.8	0.101351	0.452834	0.017062		114.8	0.57612	0.542048	0.033944
115	0.171153	0.519894	0.017618		115	0.100097	0.450457	0.011827		115	0.101417	0.453493	0.016962		115	0.576111	0.542346	0.033751
115.2	0.171341	0.520417	0.017279		115.2	0.099996	0.450813	0.011688		115.2	0.101484	0.454333	0.017014		115.2	0.576539	0.542344	0.034083
115.4	0.17166	0.520591	0.017768		115.4	0.099988	0.451028	0.011988		115.4	0.101575	0.455071	0.017241		115.4	0.576805	0.542429	0.034176
115.6	0.17226	0.520863	0.017377		115.6	0.099983	0.451541	0.011883		115.6	0.101819	0.45565	0.017322		115.6	0.576938	0.542682	0.034205
115.8	0.172719	0.52108	0.017444		115.8	0.099748	0.452035	0.012032		115.8	0.101766	0.455731	0.017272		115.8	0.577606	0.542582	0.03444
116	0.172899	0.521421	0.017553		116	0.099687	0.452764	0.011874		116	0.101524	0.456075	0.017057		116	0.578014	0.542947	0.034057
116.2	0.173505	0.521427	0.017462		116.2	0.09984	0.452985	0.012062		116.2	0.101583	0.456284	0.016894		116.2	0.578146	0.543494	0.033812
116.4	0.173642	0.521608	0.017319		116.4	0.099572	0.453512	0.0123		116.4	0.101586	0.456511	0.016781		116.4	0.578284	0.543501	0.03368
116.6	0.173724	0.522084	0.017147		116.6	0.099588	0.454419	0.012566		116.6	0.102049	0.456718	0.016715		116.6	0.578344	0.543795	0.03318
116.8	0.173835	0.522453	0.017244		116.8	0.099843	0.454848	0.012574		116.8	0.102453	0.456861	0.016493		116.8	0.578637	0.544375	0.033314
117	0.173995	0.523095	0.017449		117	0.100037	0.455271	0.012408		117	0.102938	0.457445	0.016771		117	0.578505	0.544742	0.033533
117.2	0.174051	0.524008	0.01753		117.2	0.10053	0.455616	0.012595		117.2	0.10331	0.457976	0.01671		117.2	0.57862	0.545124	0.033749
117.4	0.173629	0.524655	0.017644		117.4	0.100633	0.456273	0.012578		117.4	0.103322	0.458904	0.01704		117.4	0.579208	0.545261	0.034055
117.6	0.173773	0.525112	0.017651		117.6	0.100992	0.456911	0.01263		117.6	0.103658	0.45913	0.016979		117.6	0.579073	0.545269	0.03408
117.8	0.173966	0.525972	0.017682		117.8	0.101676	0.457429	0.012986		117.8	0.104212	0.459376	0.017027		117.8	0.579056	0.544885	0.034203
118	0.174341	0.526575	0.017801		118	0.10243	0.458089	0.013146		118	0.104649	0.459992	0.016932		118	0.579265	0.544873	0.034045
118.2	0.174784	0.526884	0.017953		118.2	0.103136	0.458716	0.013224		118.2	0.104826	0.460631	0.017166		118.2	0.579299	0.545299	0.0342
118.4	0.175098	0.52771	0.018237		118.4	0.10343	0.459272	0.013591		118.4	0.105133	0.461458	0.017278		118.4	0.579445	0.545152	0.034081
118.6	0.175424	0.528115	0.018158		118.6	0.10336	0.459557	0.013618		118.6	0.105465	0.462036	0.017441		118.6	0.579216	0.545236	0.033939
118.8	0.175858	0.528634	0.018071		118.8	0.103186	0.459894	0.013359		118.8	0.105435	0.463353	0.017566		118.8	0.579419	0.54488	0.033942
119	0.175997	0.529073	0.018352		119	0.103091	0.46029	0.013582		119	0.105937	0.463944	0.018013		119	0.579358	0.544711	0.034095
119.2	0.176313	0.529329	0.01843		119.2	0.1031	0.46053	0.013988		119.2	0.105992	0.464965	0.018337		119.2	0.579336	0.54454	0.034246
119.4	0.176721	0.529596	0.01867		119.4	0.103262	0.460692	0.014486		119.4	0.10621	0.465859	0.018585		119.4	0.579015	0.544657	0.03434
119.6	0.17761	0.530167	0.018737		119.6	0.103214	0.460849	0.01469		119.6	0.106232	0.46652	0.018774		119.6	0.579579	0.544817	0.033898
119.8	0.177795	0.530488	0.019114		119.8	0.103075	0.460868	0.014745		119.8	0.106167	0.466975	0.018416		119.8	0.579798	0.54465	0.033874
120	0.178374	0.530559	0.019129		120	0.102959	0.46126	0.014921		120	0.106359	0.467781	0.018192		120	0.580221	0.544933	0.033505
120.2	0.178905	0.530607	0.018688		120.2	0.102858	0.461533	0.014983		120.2	0.10651	0.468384	0.01815		120.2	0.580283	0.545079	0.03333
120.4	0.179003	0.531166	0.018429		120.4	0.102691	0.462365	0.014768		120.4	0.106715	0.468696	0.018012		120.4	0.580382	0.545131	0.033428
120.6	0.179254	0.531723	0.018346		120.6	0.102571	0.462522	0.014493		120.6	0.106582	0.468906	0.018087		120.6	0.580795	0.545464	0.033464
120.8	0.179488	0.532035	0.018361		120.8	0.102748	0.462979	0.014087		120.8	0.10646	0.469506	0.018105		120.8	0.580899	0.545752	0.033491
121	0.179707	0.532309	0.01849		121	0.103159	0.46354	0.013814		121	0.106348	0.469904	0.018133		121	0.580891	0.545947	0.033534
121.2	0.180069	0.53261	0.018445		121.2	0.10345	0.46412	0.013883		121.2	0.105935	0.470068	0.01812		121.2	0.581285	0.546432	0.033537
121.4	0.180305	0.532453	0.018565		121.4	0.1039	0.464897	0.013566		121.4	0.105791	0.470168	0.017947		121.4	0.58169	0.546532	0.033576
121.6	0.180685	0.532884	0.018315		121.6	0.104469	0.465328	0.013432		121.6	0.105808	0.470165	0.017506		121.6	0.581726	0.546485	0.03369
121.8	0.18083	0.53371	0.018047		121.8	0.105148	0.465782	0.012929		121.8	0.105968	0.470235	0.017412		121.8	0.582263	0.546502	0.034009
122	0.18092	0.534202	0.017984		122	0.105542	0.466539	0.012956		122	0.106002	0.470765	0.017239		122	0.582103	0.547101	0.033853
122.2	0.181541	0.534726	0.017889		122.2	0.105564	0.46709	0.012634		122.2	0.106314	0.471139	0.017312		122.2	0.582103	0.547699	0.034091
122.4	0.181749	0.535459	0.017985		122.4	0.105188	0.467945	0.012511		122.4	0.106461	0.471454	0.017063		122.4	0.58225	0.548011	0.034067
122.6	0.181775	0.536264	0.017657		122.6	0.105273	0.468179	0.012293		122.6	0.106907	0.471803	0.017194		122.6	0.581977	0.548364	0.034374
122.8	0.182313	0.536847	0.017988		122.8	0.105587	0.468678	0.01245		122.8	0.107379	0.472213	0.017225		122.8	0.582077	0.548313	0.03454
123	0.182706	0.537635	0.018432		123	0.105791	0.469117	0.012983		123	0.107693	0.47269	0.017444		123	0.581918	0.548637	0.034746
123.2	0.182981	0.538573	0.01835		123.2	0.106031	0.469161	0.013195		123.2	0.107897	0.473545	0.017241		123.2	0.581841	0.548857	0.034663
123.4	0.18309	0.539332	0.018443		123.4	0.106226	0.469441	0.013365		123.4	0.108133	0.47413	0.017123		123.4	0.581879	0.54905	0.035105
123.6	0.183404	0.539745	0.01846		123.6	0.106593	0.469806	0.013398		123.6	0.108207	0.474534	0.017054		123.6	0.581999	0.549266	0.03478
123.8	0.183272	0.54022	0.018135		123.8	0.106528	0.470376	0.01355		123.8	0.108374	0.475088	0.016719		123.8	0.582009	0.549203	0.035206
124	0.18383	0.540708	0.017911		124	0.106688	0.471153	0.013357		124	0.108613	0.475706	0.016389		124	0.582454	0.549189	0.035622
124.2	0.183912	0.541264	0.017948		124.2	0.106689	0.471724	0.013118		124.2	0.108918	0.476354	0.016489		124.2	0.582598	0.549431	0.035496
124.4	0.184166	0.541593	0.018194		124.4	0.106553	0.47214	0.013207		124.4	0.109096	0.47645	0.016905		124.4	0.582661	0.549235	0.035719
124.6	0.184389	0.541871	0.018452		124.6	0.106569	0.472372	0.013419		124.6	0.108982	0.477079	0.016787		124.6	0.582928	0.549226	0.035773
124.8	0.184549	0.542201	0.018431		124.8	0.106689	0.473194	0.013635		124.8	0.109176	0.477497	0.016693		124.8	0.583157	0.549311	0.035524
125	0.184699	0.54234	0.018374		125	0.107162	0.47383	0.013585		125	0.109716	0.477747	0.016635		125	0.583351	0.549823	0.035721
125.2	0.185112	0.54241	0.018373		125.2	0.107419	0.474509	0.013868		125.2	0.109911	0.47841	0.016416		125.2	0.583764	0.549841	0.035584
125.4	0.185033	0.542632	0.01857		125.4	0.107624	0.475232	0.013796		125.4	0.109853	0.478824	0.016379		125.4	0.583855	0.549806	0.035411
125.6	0.185026	0.542996	0.018733		125.6	0.107966	0.475546	0.013471		125.6	0.110129	0.479309	0.016443		125.6	0.583992	0.549866	0.035706
125.8	0.18528	0.54358	0.01897		125.8	0.108246	0.476112	0.013483		125.8	0.110133	0.479782	0.016413		125.8	0.584343	0.550155	0.035606
126	0.185384	0.544058	0.019113		126	0.108302	0.476797	0.013631		126	0.110188	0.480301	0.016256		126	0.584143	0.550795	0.035401
126.2	0.185903	0.544521	0.01918		126.2	0.108272	0.477393	0.013061		126.2	0.110244	0.480782	0.0164		126.2	0.584259	0.551224	0.035384
126.4	0.185925	0.544909	0.01934		126.4	0.108312	0.477824	0.01303		126.4	0.110435	0.48118	0.016647		126.4	0.584783	0.551426	0.035384
126.6	0.186376	0.545381	0.019341		126.6	0.108923	0.478065	0.012983		126.6	0.110425	0.481717	0.017035		126.6	0.584888	0.551451	0.035185
126.8	0.187219	0.546032	0.019784		126.8	0.109211	0.478419	0.013032		126.8	0.110385	0.482354	0.01699		126.8	0.585047	0.551492	0.035122
127	0.187324	0.546731	0.019753		127	0.109278	0.479065	0.013234		127	0.110336	0.483382	0.017076		127	0.584935	0.551407	0.034956
127.2	0.187116	0.547108	0.019455		127.2	0.109502	0.479456	0.012805		127.2	0.110343	0.483904	0.017171		127.2	0.584952	0.551401	0.034998
127.4	0.187469	0.547485	0.019483		127.4	0.109746	0.480138	0.012764		127.4	0.110194	0.484423	0.017379		127.4	0.584644	0.551159	0.034959
127.6	0.187474	0.547737	0.019082		127.6	0.110164	0.480574	0.012401		127.6	0.11042	0.48477	0.017552		127.6	0.584475	0.55136	0.034743
127.8	0.18769	0.548388	0.019161		127.8	0.110198	0.480946	0.012376		127.8	0.110464	0.484994	0.017554		127.8	0.584571	0.551365	0.034763
128	0.188134	0.548768	0.019387		128	0.110369	0.481324	0.012054		128	0.110634	0.48533	0.017584		128	0.584641	0.551101	0.034622
128.2	0.188404	0.548871	0.019529		128.2	0.110551	0.481665	0.012282		128.2	0.110919	0.485942	0.018427		128.2	0.584693	0.55123	0.034315
128.4	0.18895	0.549128	0.019196		128.4	0.110619	0.481807	0.012732		128.4	0.111079	0.486234	0.018883		128.4	0.584598	0.550915	0.034526
128.6	0.189082	0.549664	0.018708		128.6	0.110875	0.482415	0.012982		128.6	0.111346	0.486971	0.018569		128.6	0.584656	0.551106	0.034575
128.8	0.189265	0.550105	0.018657		128.8	0.111103	0.482842	0.012974		128.8	0.11188	0.487372	0.018624		128.8	0.585167	0.55128	0.034501
129	0.189461	0.550384	0.018429		129	0.111428	0.483529	0.012963		129	0.112311	0.487872	0.018802		129	0.585381	0.551532	0.034675
129.2	0.189586	0.550586	0.018593		129.2	0.11154	0.484164	0.013189		129.2	0.11237	0.488489	0.018882		129.2	0.585383	0.551542	0.03434
129.4	0.1896	0.551035	0.018816		129.4	0.111779	0.484997	0.013306		129.4	0.112705	0.488702	0.01926		129.4	0.585274	0.551948	0.034617
129.6	0.190033	0.551393	0.018944		129.6	0.112059	0.485227	0.013452		129.6	0.1132	0.489271	0.019276		129.6	0.585365	0.552365	0.035194
129.8	0.190284	0.552157	0.019084		129.8	0.112155	0.485877	0.013748		129.8	0.113278	0.48972	0.019217		129.8	0.585607	0.552589	0.035134
130	0.190352	0.552802	0.018898		130	0.112319	0.486401	0.013522		130	0.113321	0.4902	0.01908		130	0.585691	0.552862	0.03528
130.2	0.190863	0.553399	0.018794		130.2	0.112576	0.486899	0.013253		130.2	0.113578	0.490607	0.019129		130.2	0.586036	0.552863	0.035731
130.4	0.191333	0.554148	0.018559		130.4	0.112562	0.487474	0.013264		130.4	0.113769	0.491084	0.019129		130.4	0.586609	0.552973	0.03634
130.6	0.191737	0.55484	0.018492		130.6	0.112754	0.487983	0.013106		130.6	0.113657	0.491883	0.018993		130.6	0.58635	0.553108	0.036485
130.8	0.191984	0.555574	0.018741		130.8	0.112797	0.488579	0.013143		130.8	0.113648	0.492406	0.018826		130.8	0.58651	0.553264	0.036649
131	0.191689	0.556281	0.018558		131	0.112833	0.489531	0.013103		131	0.113768	0.493012	0.019054		131	0.58642	0.553074	0.036685
131.2	0.191795	0.556853	0.018698		131.2	0.11286	0.489893	0.012731		131.2	0.113907	0.493337	0.01908		131.2	0.586482	0.553045	0.036963
131.4	0.192149	0.557481	0.019218		131.4	0.112891	0.489981	0.012587		131.4	0.113796	0.493943	0.01913		131.4	0.586531	0.553144	0.037086
131.6	0.191852	0.557833	0.019361		131.6	0.113164	0.490413	0.012421		131.6	0.113922	0.494132	0.019161		131.6	0.586872	0.553455	0.037516
131.8	0.192049	0.558356	0.019579		131.8	0.113436	0.490788	0.012407		131.8	0.114021	0.494508	0.019242		131.8	0.586704	0.553664	0.037617
132	0.192313	0.558661	0.019524		132	0.113439	0.491234	0.012565		132	0.114265	0.494822	0.019062		132	0.586942	0.553517	0.037912
132.2	0.192788	0.558838	0.019463		132.2	0.113915	0.49144	0.012388		132.2	0.114228	0.495399	0.019033		132.2	0.587093	0.55381	0.037885
132.4	0.193361	0.559547	0.019089		132.4	0.11415	0.491549	0.012365		132.4	0.114119	0.495781	0.018783		132.4	0.587278	0.553833	0.037966
132.6	0.193316	0.55992	0.019081		132.6	0.114436	0.491877	0.011792		132.6	0.114254	0.496249	0.018468		132.6	0.587785	0.554375	0.037817
132.8	0.193821	0.560255	0.019582		132.8	0.114592	0.492136	0.011684		132.8	0.114691	0.496595	0.018372		132.8	0.587912	0.554627	0.037337
133	0.194078	0.560622	0.019499		133	0.114666	0.493092	0.011364		133	0.115289	0.496964	0.018735		133	0.587934	0.555151	0.037216
133.2	0.194301	0.561107	0.019753		133.2	0.115052	0.4935	0.011255		133.2	0.11553	0.497336	0.01863		133.2	0.587957	0.555814	0.03721
133.4	0.194734	0.561721	0.019786		133.4	0.115215	0.493908	0.011471		133.4	0.115745	0.497606	0.018533		133.4	0.587906	0.556476	0.037371
133.6	0.194862	0.562206	0.019495		133.6	0.115206	0.493986	0.011559		133.6	0.116004	0.498097	0.018439		133.6	0.587746	0.556819	0.037146
133.8	0.19518	0.562232	0.019728		133.8	0.115308	0.494156	0.011529		133.8	0.11651	0.498547	0.018341		133.8	0.588164	0.556718	0.037033
134	0.195404	0.562592	0.01935		134	0.11531	0.494295	0.011471		134	0.116607	0.498906	0.018318		134	0.588444	0.557003	0.036929
134.2	0.195964	0.563395	0.019429		134.2	0.115562	0.494684	0.011477		134.2	0.116955	0.499001	0.018655		134.2	0.588629	0.556963	0.037153
134.4	0.196132	0.564064	0.019298		134.4	0.115487	0.495122	0.011814		134.4	0.117233	0.499588	0.018695		134.4	0.588727	0.556848	0.037352
134.6	0.19631	0.564474	0.019474		134.6	0.11565	0.495555	0.012442		134.6	0.117221	0.500074	0.018701		134.6	0.588594	0.55681	0.037068
134.8	0.196503	0.564938	0.019614		134.8	0.115212	0.496199	0.01239		134.8	0.117321	0.50025	0.018742		134.8	0.589173	0.556566	0.036856
135	0.196733	0.56582	0.019791		135	0.115006	0.496536	0.012734		135	0.117364	0.500746	0.01875		135	0.589401	0.556421	0.036949
135.2	0.197379	0.566162	0.020059		135.2	0.114906	0.496447	0.013014		135.2	0.117564	0.501309	0.018675		135.2	0.589767	0.556452	0.037043
135.4	0.197733	0.566498	0.020467		135.4	0.114929	0.496658	0.013153		135.4	0.117282	0.501689	0.018734		135.4	0.590391	0.556765	0.037137
135.6	0.197769	0.566685	0.020781		135.6	0.115084	0.497204	0.013505		135.6	0.117505	0.501988	0.018205		135.6	0.590685	0.55689	0.03744
135.8	0.198278	0.566921	0.020801		135.8	0.11537	0.497688	0.013801		135.8	0.11765	0.50244	0.01799		135.8	0.590928	0.556958	0.037506
136	0.199144	0.567219	0.020884		136	0.115614	0.498146	0.014089		136	0.117717	0.502351	0.017691		136	0.591413	0.557047	0.037471
136.2	0.199707	0.567578	0.020977		136.2	0.11624	0.498625	0.014108		136.2	0.117631	0.502959	0.017838		136.2	0.591782	0.557318	0.037193
136.4	0.200358	0.567875	0.020981		136.4	0.116354	0.498896	0.014063		136.4	0.117846	0.503413	0.017982		136.4	0.591922	0.557497	0.037327
136.6	0.20082	0.568075	0.021161		136.6	0.116558	0.4995	0.013829		136.6	0.117979	0.504037	0.01835		136.6	0.591988	0.557873	0.037213
136.8	0.201565	0.568699	0.021139		136.8	0.116864	0.500185	0.013747		136.8	0.118407	0.504655	0.018325		136.8	0.591959	0.558004	0.037179
137	0.202128	0.569099	0.020719		137	0.117231	0.500942	0.01351		137	0.118392	0.50507	0.018599		137	0.592166	0.558733	0.03737
137.2	0.202501	0.569573	0.020558		137.2	0.117452	0.501049	0.013465		137.2	0.117975	0.505579	0.018752		137.2	0.592391	0.559147	0.037334
137.4	0.202667	0.570297	0.020364		137.4	0.117726	0.501603	0.01345		137.4	0.117949	0.506256	0.018713		137.4	0.591936	0.559471	0.037225
137.6	0.202637	0.571002	0.020137		137.6	0.117662	0.502184	0.013101		137.6	0.118143	0.506729	0.018861		137.6	0.592381	0.559454	0.036947
137.8	0.202815	0.571276	0.020595		137.8	0.117667	0.502479	0.013238		137.8	0.118426	0.507404	0.019182		137.8	0.593006	0.559249	0.0373
138	0.202932	0.572175	0.020292		138	0.117729	0.503063	0.013472		138	0.11879	0.507913	0.019251		138	0.593264	0.559283	0.037618
138.2	0.203102	0.572913	0.020568		138.2	0.118015	0.503517	0.013511		138.2	0.119591	0.508598	0.019356		138.2	0.59307	0.559266	0.037984
138.4	0.20278	0.57326	0.020408		138.4	0.11774	0.50381	0.013772		138.4	0.119918	0.509033	0.019049		138.4	0.593011	0.55926	0.038226
138.6	0.202998	0.574017	0.020574		138.6	0.117441	0.504322	0.014124		138.6	0.119893	0.509509	0.018998		138.6	0.593122	0.559617	0.038219
138.8	0.203185	0.57452	0.02061		138.8	0.117041	0.504598	0.013571		138.8	0.120223	0.509531	0.019022		138.8	0.59341	0.559831	0.038507
139	0.203364	0.574948	0.020516		139	0.117018	0.504615	0.014008		139	0.120166	0.509817	0.018994		139	0.593229	0.560163	0.038678
139.2	0.203371	0.574833	0.020306		139.2	0.117198	0.505135	0.013911		139.2	0.120526	0.51031	0.01902		139.2	0.593371	0.560322	0.038721
139.4	0.203256	0.575056	0.020522		139.4	0.11721	0.505888	0.013923		139.4	0.120665	0.510588	0.018569		139.4	0.593471	0.560597	0.038657
139.6	0.203126	0.57513	0.020534		139.6	0.117415	0.506476	0.014102		139.6	0.121107	0.511222	0.017813		139.6	0.593612	0.560883	0.039052
139.8	0.203433	0.575439	0.020197		139.8	0.117922	0.50719	0.014371		139.8	0.121476	0.511558	0.0178		139.8	0.59377	0.560942	0.039084
140	0.203386	0.575657	0.02032		140	0.117872	0.507706	0.014314		140	0.122043	0.511951	0.01761		140	0.593823	0.561173	0.038952
140.2	0.203243	0.575904	0.020318		140.2	0.118028	0.508186	0.014472		140.2	0.122229	0.512744	0.017515		140.2	0.593868	0.561477	0.039077
140.4	0.20363	0.575893	0.020374		140.4	0.118189	0.508294	0.014294		140.4	0.122536	0.513266	0.017054		140.4	0.593878	0.561893	0.039363
140.6	0.204039	0.576366	0.020572		140.6	0.118384	0.508667	0.014074		140.6	0.122312	0.513991	0.01715		140.6	0.593742	0.561944	0.039273
140.8	0.204524	0.576566	0.020306		140.8	0.118693	0.509099	0.013861		140.8	0.122502	0.514599	0.016811		140.8	0.59378	0.562617	0.039596
141	0.204792	0.576417	0.020142		141	0.118979	0.509521	0.013665		141	0.122042	0.51485	0.016992		141	0.593997	0.563487	0.039598
141.2	0.204856	0.576668	0.020235		141.2	0.119347	0.509801	0.013502		141.2	0.121739	0.51539	0.016897		141.2	0.594405	0.563978	0.039685
141.4	0.205063	0.577087	0.020308		141.4	0.119969	0.510373	0.013359		141.4	0.121905	0.515905	0.01653		141.4	0.594595	0.564185	0.04002
141.6	0.20532	0.577443	0.020596		141.6	0.119973	0.511027	0.013294		141.6	0.12187	0.516414	0.016659		141.6	0.595199	0.56437	0.039975
141.8	0.205736	0.577724	0.021152		141.8	0.120196	0.511541	0.013522		141.8	0.121975	0.516945	0.016934		141.8	0.595631	0.564313	0.040291
142	0.206202	0.578249	0.021164		142	0.120495	0.511956	0.013856		142	0.121985	0.517353	0.016885		142	0.595443	0.564381	0.040405
142.2	0.206245	0.578864	0.021146		142.2	0.120743	0.512348	0.013815		142.2	0.121684	0.5179	0.017226		142.2	0.595163	0.564883	0.040204
142.4	0.20614	0.57938	0.021055		142.4	0.121027	0.512486	0.013876		142.4	0.120985	0.517867	0.017586		142.4	0.59525	0.564986	0.040143
142.6	0.20679	0.580135	0.021233		142.6	0.12122	0.512883	0.014239		142.6	0.120783	0.518205	0.018167		142.6	0.59535	0.564786	0.040439
142.8	0.207148	0.580713	0.020942		142.8	0.12125	0.513362	0.014016		142.8	0.120983	0.518494	0.018601		142.8	0.595471	0.564612	0.040217
143	0.20765	0.581078	0.020687		143	0.121426	0.514154	0.014328		143	0.120646	0.51895	0.01885		143	0.595169	0.564292	0.040153
143.2	0.208142	0.581622	0.020922		143.2	0.121897	0.514956	0.014277		143.2	0.120749	0.519432	0.018615		143.2	0.595305	0.564022	0.040328
143.4	0.208593	0.582138	0.021058		143.4	0.122096	0.515436	0.01441		143.4	0.120927	0.519924	0.018408		143.4	0.595159	0.564018	0.040207
143.6	0.208964	0.58254	0.021339		143.6	0.122221	0.515913	0.014623		143.6	0.121397	0.520476	0.018272		143.6	0.595249	0.563913	0.040399
143.8	0.20936	0.582951	0.021525		143.8	0.122088	0.516546	0.015171		143.8	0.121915	0.520871	0.018142		143.8	0.595415	0.563712	0.040083
144	0.209365	0.58325	0.021487		144	0.121914	0.517103	0.015117		144	0.121988	0.521671	0.017926		144	0.595564	0.564007	0.039893
144.2	0.209891	0.583523	0.021608		144.2	0.122156	0.517451	0.015476		144.2	0.122424	0.522158	0.017856		144.2	0.5958	0.56427	0.039992
144.4	0.210191	0.583887	0.022062		144.4	0.122214	0.517628	0.0152		144.4	0.122941	0.522618	0.017717		144.4	0.595893	0.564317	0.040088
144.6	0.21074	0.58419	0.021978		144.6	0.122182	0.517943	0.015079		144.6	0.122713	0.523052	0.017703		144.6	0.595743	0.564491	0.040212
144.8	0.211134	0.584742	0.021881		144.8	0.122568	0.518367	0.015292		144.8	0.123283	0.523636	0.017532		144.8	0.59602	0.565095	0.040574
145	0.211328	0.584819	0.02204		145	0.122618	0.518619	0.015198		145	0.123252	0.523885	0.01716		145	0.596606	0.565422	0.040623
145.2	0.211776	0.585192	0.021929		145.2	0.122925	0.518854	0.014957		145.2	0.123667	0.524115	0.0168		145.2	0.596763	0.565416	0.04091
145.4	0.211906	0.585699	0.021971		145.4	0.123459	0.519363	0.014619		145.4	0.124246	0.524375	0.01671		145.4	0.596661	0.56539	0.040758
145.6	0.212005	0.586115	0.022076		145.6	0.123699	0.519828	0.014457		145.6	0.124373	0.52469	0.016803		145.6	0.596439	0.565757	0.040386
145.8	0.211919	0.586718	0.022103		145.8	0.123745	0.520288	0.014912		145.8	0.124715	0.525066	0.016905		145.8	0.596708	0.565815	0.040629
146	0.211711	0.587618	0.021571		146	0.12412	0.520332	0.015092		146	0.124855	0.525725	0.016817		146	0.596543	0.566136	0.040662
146.2	0.211369	0.588357	0.021418		146.2	0.124449	0.52052	0.01522		146.2	0.12522	0.52619	0.017143		146.2	0.596532	0.566549	0.040458
146.4	0.211343	0.588881	0.021514		146.4	0.124717	0.520964	0.015222		146.4	0.125286	0.52636	0.017078		146.4	0.596578	0.566596	0.040659
146.6	0.211814	0.58959	0.021344		146.6	0.12506	0.521438	0.015235		146.6	0.125652	0.526974	0.01702		146.6	0.59677	0.566406	0.040691
146.8	0.212163	0.589958	0.02109		146.8	0.125221	0.522115	0.01499		146.8	0.125759	0.527648	0.016978		146.8	0.596957	0.566755	0.040435
147	0.212675	0.590237	0.021026		147	0.125505	0.522799	0.014902		147	0.125688	0.527888	0.016896		147	0.596799	0.566753	0.040625
147.2	0.212759	0.590552	0.020819		147.2	0.125798	0.52328	0.014786		147.2	0.125854	0.528497	0.016736		147.2	0.596933	0.567031	0.040645
147.4	0.213243	0.590981	0.020378		147.4	0.126164	0.523921	0.015016		147.4	0.126111	0.529197	0.017029		147.4	0.596817	0.567143	0.040374
147.6	0.213761	0.591185	0.020146		147.6	0.126411	0.525017	0.015142		147.6	0.126177	0.529993	0.01728		147.6	0.597231	0.567468	0.040275
147.8	0.21422	0.591398	0.019549		147.8	0.126442	0.525457	0.01519		147.8	0.126135	0.530587	0.017175		147.8	0.597325	0.567765	0.040172
148	0.214206	0.591599	0.01928		148	0.126815	0.525807	0.014858		148	0.126169	0.531395	0.017775		148	0.597409	0.567971	0.04034
148.2	0.214527	0.591648	0.019621		148.2	0.126974	0.526228	0.014879		148.2	0.126706	0.531925	0.017965		148.2	0.597619	0.568168	0.0403
148.4	0.214476	0.592278	0.019614		148.4	0.126859	0.526503	0.014998		148.4	0.126608	0.532382	0.018156		148.4	0.597574	0.568259	0.040517
148.6	0.214777	0.592455	0.019783		148.6	0.126958	0.527012	0.015255		148.6	0.126645	0.532904	0.017542		148.6	0.597605	0.568533	0.040461
148.8	0.21493	0.593142	0.020097		148.8	0.126793	0.527854	0.01537		148.8	0.126698	0.533554	0.017542		148.8	0.597713	0.568551	0.040359
149	0.215232	0.593207	0.020283		149	0.126718	0.528079	0.015052		149	0.126768	0.533716	0.017496		149	0.597918	0.568825	0.040476
149.2	0.215389	0.593604	0.020529		149.2	0.126629	0.528345	0.014721		149.2	0.127251	0.533925	0.017422		149.2	0.597922	0.569178	0.040448
149.4	0.215737	0.594088	0.020776		149.4	0.126548	0.528525	0.015064		149.4	0.127357	0.5341	0.017541		149.4	0.597843	0.569577	0.040444
149.6	0.215891	0.594325	0.021083		149.6	0.12629	0.528713	0.015504		149.6	0.127743	0.53432	0.017426		149.6	0.598027	0.569969	0.040357
149.8	0.216035	0.594822	0.021584		149.8	0.1259	0.529015	0.016113		149.8	0.128258	0.534849	0.017368		149.8	0.598358	0.569724	0.040524
150	0.216377	0.595567	0.02191		150	0.12591	0.52917	0.016035		150	0.128314	0.535337	0.017202		150	0.59838	0.569488	0.040315
150.2	0.216462	0.595654	0.022509		150.2	0.12589	0.52961	0.016363		150.2	0.128351	0.535544	0.01741		150.2	0.598438	0.569178	0.040462
150.4	0.216779	0.596029	0.02264		150.4	0.126153	0.52999	0.01649		150.4	0.128449	0.535826	0.017158		150.4	0.598454	0.569227	0.040775
150.6	0.217191	0.596168	0.022674		150.6	0.126584	0.530014	0.016508		150.6	0.128506	0.536397	0.017001		150.6	0.598802	0.569293	0.040591
150.8	0.217637	0.596599	0.022998		150.8	0.126674	0.530331	0.016436		150.8	0.128408	0.536532	0.016837		150.8	0.599055	0.569414	0.040781
151	0.217965	0.59732	0.022505		151	0.126689	0.530791	0.016108		151	0.128628	0.536779	0.016761		151	0.598909	0.569476	0.040707
151.2	0.218318	0.59809	0.022302		151.2	0.127216	0.53113	0.0162		151.2	0.128649	0.537321	0.016519		151.2	0.599071	0.569734	0.041095
151.4	0.219074	0.598827	0.022322		151.4	0.127766	0.531619	0.016179		151.4	0.128686	0.537751	0.01649		151.4	0.599414	0.569981	0.04128
151.6	0.21943	0.599086	0.022233		151.6	0.128209	0.532107	0.015965		151.6	0.128698	0.538215	0.016724		151.6	0.59971	0.570218	0.041308
151.8	0.219696	0.599556	0.022472		151.8	0.128606	0.532112	0.015825		151.8	0.129	0.538485	0.016663		151.8	0.599818	0.57052	0.041586
152	0.219687	0.599429	0.022242		152	0.128964	0.532793	0.015917		152	0.129412	0.539265	0.017017		152	0.600116	0.571156	0.041852
152.2	0.219731	0.599894	0.022333		152.2	0.129283	0.533434	0.016154		152.2	0.129606	0.53949	0.016919		152.2	0.60041	0.571884	0.041795
152.4	0.219803	0.600524	0.022228		152.4	0.129535	0.533813	0.016311		152.4	0.130013	0.539809	0.016892		152.4	0.600614	0.572155	0.041817
152.6	0.219868	0.600782	0.022136		152.6	0.129978	0.534357	0.015992		152.6	0.130501	0.540536	0.016813		152.6	0.600909	0.572522	0.041699
152.8	0.220033	0.601466	0.022113		152.8	0.129924	0.535181	0.01633		152.8	0.130511	0.540983	0.01754		152.8	0.601008	0.572824	0.042018
153	0.220455	0.601829	0.022019		153	0.130298	0.5354	0.016043		153	0.130734	0.54147	0.017859		153	0.601127	0.573378	0.042364
153.2	0.220818	0.601991	0.021974		153.2	0.130175	0.53579	0.016085		153.2	0.130932	0.541645	0.017781		153.2	0.601191	0.573453	0.042343
153.4	0.221204	0.602338	0.021754		153.4	0.130438	0.536337	0.016483		153.4	0.131036	0.541781	0.017887		153.4	0.600976	0.573628	0.042351
153.6	0.221171	0.602805	0.021926		153.6	0.130903	0.536904	0.016301		153.6	0.131091	0.541899	0.017928		153.6	0.601075	0.573119	0.041733
153.8	0.221347	0.603125	0.022045		153.8	0.131219	0.537385	0.01611		153.8	0.131279	0.542285	0.017924		153.8	0.601101	0.572827	0.041664
154	0.221503	0.60323	0.021952		154	0.131751	0.537925	0.015765		154	0.13114	0.542796	0.018224		154	0.601179	0.572374	0.041548
154.2	0.221679	0.60331	0.022023		154.2	0.131854	0.538325	0.015863		154.2	0.131492	0.543236	0.018458		154.2	0.600862	0.572207	0.041718
154.4	0.22209	0.603675	0.021928		154.4	0.131937	0.538802	0.01603		154.4	0.131646	0.543377	0.018086		154.4	0.600564	0.572301	0.041516
154.6	0.222199	0.603869	0.021986		154.6	0.132071	0.539038	0.015937		154.6	0.131528	0.543537	0.017683		154.6	0.600615	0.572408	0.041649
154.8	0.222255	0.604226	0.021988		154.8	0.132132	0.539497	0.015885		154.8	0.131526	0.543901	0.017321		154.8	0.600735	0.572225	0.041918
155	0.222425	0.604423	0.021647		155	0.13217	0.540093	0.0161		155	0.131669	0.544245	0.017146		155	0.600753	0.572281	0.041975
155.2	0.222674	0.60483	0.02207		155.2	0.132524	0.540387	0.016137		155.2	0.131309	0.544598	0.016652		155.2	0.601033	0.572576	0.042086
155.4	0.2228	0.605049	0.022059		155.4	0.132544	0.540823	0.015939		155.4	0.131327	0.544957	0.016477		155.4	0.601393	0.57273	0.042245
155.6	0.223115	0.605362	0.021676		155.6	0.132506	0.54114	0.015796		155.6	0.131367	0.54548	0.0166		155.6	0.601642	0.572769	0.042368
155.8	0.223563	0.605816	0.021605		155.8	0.132288	0.541571	0.015913		155.8	0.131659	0.546066	0.016391		155.8	0.60195	0.573213	0.042746
156	0.223559	0.606212	0.021187		156	0.132291	0.542206	0.01624		156	0.131826	0.546871	0.016366		156	0.601821	0.573452	0.042922
156.2	0.223511	0.607447	0.021754		156.2	0.13235	0.542504	0.016114		156.2	0.132046	0.547185	0.016607		156.2	0.601889	0.573575	0.042591
156.4	0.224054	0.60816	0.02162		156.4	0.132264	0.54278	0.016118		156.4	0.132325	0.547724	0.01678		156.4	0.601962	0.573882	0.04267
156.6	0.224231	0.608669	0.021804		156.6	0.132332	0.543047	0.016329		156.6	0.132435	0.548354	0.016937		156.6	0.602194	0.574138	0.042718
156.8	0.224779	0.609232	0.022168		156.8	0.132049	0.543382	0.016685		156.8	0.132316	0.548856	0.017301		156.8	0.602229	0.574282	0.04289
157	0.225197	0.609754	0.022522		157	0.132217	0.543757	0.016075		157	0.132309	0.549484	0.017315		157	0.602304	0.574615	0.043015
157.2	0.225803	0.610333	0.022814		157.2	0.132299	0.543937	0.016292		157.2	0.132763	0.54977	0.017372		157.2	0.602511	0.574946	0.042928
157.4	0.225962	0.61113	0.023233		157.4	0.132561	0.54394	0.016321		157.4	0.13309	0.55042	0.017608		157.4	0.602617	0.575274	0.042626
157.6	0.226166	0.611767	0.023468		157.6	0.132702	0.544147	0.016166		157.6	0.13345	0.550659	0.017744		157.6	0.602717	0.575086	0.042268
157.8	0.226792	0.612021	0.023633		157.8	0.13299	0.5443	0.016029		157.8	0.134059	0.551606	0.017607		157.8	0.602913	0.575156	0.042425
158	0.227364	0.612371	0.024012		158	0.133188	0.544577	0.015944		158	0.134439	0.552199	0.017685		158	0.603169	0.574933	0.042179
158.2	0.227999	0.612607	0.024546		158.2	0.133146	0.544928	0.016556		158.2	0.13524	0.552367	0.017605		158.2	0.603429	0.575117	0.042034
158.4	0.228174	0.612651	0.024394		158.4	0.133523	0.54556	0.016774		158.4	0.135439	0.55255	0.017375		158.4	0.603787	0.575341	0.041806
158.6	0.228052	0.6126	0.0245		158.6	0.134039	0.546098	0.01691		158.6	0.135694	0.553251	0.017596		158.6	0.604028	0.575354	0.042462
158.8	0.228219	0.612628	0.024694		158.8	0.134495	0.546716	0.016943		158.8	0.135867	0.553686	0.017605		158.8	0.604583	0.575314	0.042766
159	0.228645	0.612906	0.024582		159	0.134904	0.547359	0.016763		159	0.135795	0.553874	0.017546		159	0.60502	0.575556	0.042911
159.2	0.228861	0.613353	0.024628		159.2	0.135237	0.547534	0.016464		159.2	0.136096	0.554405	0.017655		159.2	0.605401	0.575907	0.043364
159.4	0.229191	0.613799	0.024157		159.4	0.135541	0.548001	0.016533		159.4	0.136626	0.554955	0.017624		159.4	0.605466	0.5757	0.04394
159.6	0.229715	0.61423	0.023765		159.6	0.136077	0.548701	0.016618		159.6	0.136405	0.555601	0.017658		159.6	0.605545	0.575561	0.044008
159.8	0.229787	0.614759	0.023687		159.8	0.136545	0.549133	0.016609		159.8	0.136657	0.55615	0.017404		159.8	0.605079	0.575346	0.043871
160	0.229591	0.615421	0.023633		160	0.13712	0.550049	0.016639		160	0.136726	0.556518	0.017247		160	0.604911	0.575166	0.043672
160.2	0.229617	0.615819	0.023637		160.2	0.137116	0.550768	0.016236		160.2	0.136813	0.556671	0.017357		160.2	0.605041	0.575748	0.043213
160.4	0.230027	0.61622	0.023289		160.4	0.13716	0.551374	0.016215		160.4	0.136769	0.556815	0.017297		160.4	0.605157	0.575871	0.043184
160.6	0.230225	0.616624	0.023036		160.6	0.137299	0.551968	0.015896		160.6	0.136799	0.557093	0.017247		160.6	0.6051	0.575967	0.043074
160.8	0.230378	0.617034	0.022882		160.8	0.137304	0.552275	0.015911		160.8	0.136729	0.557565	0.017673		160.8	0.604969	0.576036	0.042975
161	0.230605	0.617427	0.022843		161	0.137425	0.552674	0.015765		161	0.136908	0.557773	0.017854		161	0.604576	0.576304	0.042885
161.2	0.23089	0.617749	0.022529		161.2	0.137553	0.552689	0.01606		161.2	0.137095	0.558117	0.017961		161.2	0.6042	0.576742	0.042745
161.4	0.231085	0.618074	0.022485		161.4	0.137399	0.55282	0.015861		161.4	0.137121	0.558726	0.018021		161.4	0.603932	0.576923	0.042497
161.6	0.231373	0.618359	0.022324		161.6	0.137016	0.55313	0.015901		161.6	0.13717	0.55886	0.017944		161.6	0.603756	0.577066	0.042201
161.8	0.232005	0.618766	0.022322		161.8	0.136795	0.553285	0.015867		161.8	0.137528	0.559198	0.01798		161.8	0.603986	0.577396	0.042094
162	0.232316	0.619056	0.022543		162	0.136813	0.553926	0.016089		162	0.137979	0.559105	0.017495		162	0.604425	0.577863	0.04179
162.2	0.232663	0.619274	0.022411		162.2	0.136858	0.554318	0.016464		162.2	0.138351	0.559351	0.017386		162.2	0.604566	0.578169	0.041673
162.4	0.232801	0.619802	0.021934		162.4	0.136856	0.55487	0.016215		162.4	0.138553	0.559812	0.017233		162.4	0.604886	0.578461	0.041713
162.6	0.232904	0.620122	0.022285		162.6	0.136724	0.555099	0.016123		162.6	0.138635	0.560533	0.017048		162.6	0.605082	0.578605	0.042045
162.8	0.233203	0.620644	0.022114		162.8	0.136659	0.555256	0.016185		162.8	0.138754	0.560716	0.016897		162.8	0.605664	0.579008	0.042148
163	0.233555	0.620897	0.021878		163	0.136966	0.55551	0.016345		163	0.138672	0.561437	0.017097		163	0.605926	0.579469	0.042533
163.2	0.233655	0.621489	0.022019		163.2	0.137195	0.555856	0.016738		163.2	0.138902	0.562357	0.017448		163.2	0.606182	0.579633	0.042904
163.4	0.234141	0.621739	0.022009		163.4	0.137514	0.556431	0.016826		163.4	0.139006	0.562909	0.017237		163.4	0.606129	0.579536	0.04315
163.6	0.234289	0.621873	0.02199		163.6	0.137758	0.556756	0.016787		163.6	0.138777	0.563464	0.01736		163.6	0.606294	0.579503	0.042976
163.8	0.234333	0.62232	0.022109		163.8	0.138009	0.556927	0.016838		163.8	0.13879	0.56392	0.017277		163.8	0.606478	0.579246	0.043097
164	0.234598	0.622625	0.022258		164	0.137974	0.557868	0.016907		164	0.138899	0.564177	0.017434		164	0.606823	0.579322	0.043281
164.2	0.234758	0.622689	0.022349		164.2	0.138075	0.558369	0.016975		164.2	0.138839	0.564694	0.017524		164.2	0.607326	0.57987	0.043451
164.4	0.235352	0.623546	0.022513		164.4	0.138274	0.558786	0.017202		164.4	0.138473	0.565237	0.01774		164.4	0.607346	0.579982	0.043751
164.6	0.235496	0.623699	0.022685		164.6	0.138678	0.559234	0.017258		164.6	0.138212	0.565576	0.017904		164.6	0.607324	0.5804	0.043953
164.8	0.235659	0.623597	0.022778		164.8	0.138943	0.559565	0.017737		164.8	0.138077	0.566243	0.018477		164.8	0.607352	0.580691	0.044147
165	0.236201	0.623979	0.023366		165	0.13918	0.559931	0.017735		165	0.138023	0.56663	0.018592		165	0.607177	0.580864	0.044469
165.2	0.236381	0.62426	0.023843		165.2	0.139504	0.560076	0.017764		165.2	0.13821	0.567171	0.018608		165.2	0.607222	0.581034	0.044755
165.4	0.236884	0.624497	0.024064		165.4	0.13965	0.560353	0.017698		165.4	0.138501	0.56759	0.019026		165.4	0.607597	0.581093	0.044795
165.6	0.2373	0.624807	0.02422		165.6	0.139979	0.56045	0.017949		165.6	0.139122	0.567663	0.019224		165.6	0.60761	0.581198	0.045008
165.8	0.237508	0.625202	0.02422		165.8	0.140454	0.560898	0.017898		165.8	0.139575	0.567817	0.018923		165.8	0.607731	0.581302	0.044903
166	0.237806	0.625714	0.024264		166	0.140733	0.561508	0.01763		166	0.139598	0.568069	0.018284		166	0.607625	0.581222	0.044699
166.2	0.238057	0.626092	0.024333		166.2	0.140976	0.561457	0.017518		166.2	0.13977	0.568397	0.018147		166.2	0.607457	0.581205	0.044701
166.4	0.238075	0.62648	0.024585		166.4	0.141248	0.561726	0.017401		166.4	0.140092	0.568613	0.018113		166.4	0.607303	0.581072	0.044296
166.6	0.237765	0.626622	0.024789		166.6	0.141462	0.561849	0.017509		166.6	0.140232	0.569157	0.018014		166.6	0.607107	0.580948	0.044244
166.8	0.237947	0.62704	0.024569		166.8	0.14171	0.562253	0.017619		166.8	0.140555	0.569171	0.018088		166.8	0.607124	0.581498	0.044387
167	0.237872	0.627417	0.024583		167	0.142015	0.562481	0.017724		167	0.140933	0.569666	0.018582		167	0.606966	0.581281	0.044673
167.2	0.237828	0.627899	0.024644		167.2	0.14195	0.563033	0.017688		167.2	0.141279	0.570084	0.018562		167.2	0.607005	0.581331	0.044547
167.4	0.23795	0.628078	0.024415		167.4	0.141952	0.563436	0.017564		167.4	0.141785	0.570023	0.018317		167.4	0.607124	0.581378	0.044304
167.6	0.237996	0.628425	0.024281		167.6	0.141903	0.563807	0.017546		167.6	0.14159	0.57035	0.018423		167.6	0.607147	0.581296	0.043507
167.8	0.238187	0.629075	0.02449		167.8	0.141984	0.564208	0.018056		167.8	0.141639	0.570556	0.018255		167.8	0.607121	0.581321	0.043319
168	0.238383	0.629284	0.024568		168	0.141841	0.564503	0.018082		168	0.142135	0.57081	0.018279		168	0.607465	0.581618	0.043153
168.2	0.238829	0.629888	0.024999		168.2	0.141746	0.565025	0.018394		168.2	0.142116	0.57111	0.018331		168.2	0.607812	0.581929	0.043032
168.4	0.239403	0.630377	0.025193		168.4	0.141501	0.565444	0.018499		168.4	0.141998	0.571266	0.018627		168.4	0.607866	0.582445	0.043035
168.6	0.239523	0.63055	0.024992		168.6	0.141435	0.566056	0.018557		168.6	0.142085	0.57129	0.018562		168.6	0.608171	0.582579	0.043345
168.8	0.239754	0.630819	0.024653		168.8	0.141641	0.566379	0.01875		168.8	0.142501	0.571832	0.0189		168.8	0.608445	0.582996	0.043955
169	0.2401	0.631365	0.024889		169	0.141702	0.566571	0.018691		169	0.14307	0.572367	0.019016		169	0.608718	0.583125	0.044294
169.2	0.240262	0.631676	0.024574		169.2	0.142019	0.567029	0.018942		169.2	0.143564	0.573006	0.019104		169.2	0.609151	0.583462	0.044557
169.4	0.240734	0.632073	0.024491		169.4	0.142209	0.567324	0.018952		169.4	0.143694	0.573662	0.019314		169.4	0.609818	0.583518	0.044399
169.6	0.241254	0.632356	0.024271		169.6	0.142461	0.567836	0.019177		169.6	0.143799	0.574168	0.019485		169.6	0.609974	0.583663	0.044468
169.8	0.241124	0.632627	0.02409		169.8	0.142546	0.568488	0.019012		169.8	0.143607	0.574607	0.019415		169.8	0.61019	0.583759	0.044376
170	0.241527	0.632835	0.023786		170	0.142375	0.56931	0.019098		170	0.143531	0.57478	0.019456		170	0.610458	0.583648	0.04441
170.2	0.241849	0.632959	0.023897		170.2	0.142865	0.569651	0.019155		170.2	0.14369	0.575281	0.019308		170.2	0.610839	0.58368	0.044556
170.4	0.241895	0.633145	0.023879		170.4	0.142912	0.570163	0.019008		170.4	0.143893	0.575796	0.019626		170.4	0.610975	0.583849	0.044205
170.6	0.242033	0.633713	0.023681		170.6	0.143059	0.570455	0.019047		170.6	0.144088	0.576361	0.019569		170.6	0.611374	0.583925	0.044101
170.8	0.242596	0.634244	0.023197		170.8	0.143344	0.570668	0.018915		170.8	0.144512	0.576685	0.019527		170.8	0.611735	0.584154	0.044337
171	0.242771	0.634547	0.022942		171	0.143757	0.571205	0.018896		171	0.144595	0.577503	0.019679		171	0.611579	0.583999	0.044373
171.2	0.243225	0.634675	0.022886		171.2	0.144093	0.571873	0.018812		171.2	0.144598	0.577943	0.019298		171.2	0.611562	0.584289	0.0444
171.4	0.243366	0.635017	0.022964		171.4	0.144567	0.572223	0.018711		171.4	0.144596	0.578215	0.018713		171.4	0.611705	0.584428	0.044249
171.6	0.243766	0.635254	0.023228		171.6	0.144871	0.572504	0.01872		171.6	0.144357	0.578692	0.018558		171.6	0.611496	0.58406	0.044404
171.8	0.243976	0.635576	0.02345		171.8	0.145153	0.572783	0.018787		171.8	0.144515	0.578768	0.018402		171.8	0.611106	0.584278	0.044596
172	0.244237	0.635838	0.023344		172	0.145197	0.573227	0.018454		172	0.144617	0.578819	0.018453		172	0.611287	0.584141	0.044841
172.2	0.244798	0.636067	0.023596		172.2	0.145165	0.573769	0.018515		172.2	0.144712	0.578735	0.01851		172.2	0.611058	0.584208	0.045195
172.4	0.245056	0.636206	0.023297		172.4	0.14547	0.573854	0.018401		172.4	0.144782	0.579224	0.018411		172.4	0.611058	0.584571	0.045655
172.6	0.245044	0.636776	0.023149		172.6	0.145612	0.574314	0.018375		172.6	0.144701	0.5795	0.01812		172.6	0.611141	0.584669	0.046121
172.8	0.245133	0.637061	0.023082		172.8	0.145915	0.574559	0.018405		172.8	0.145056	0.580103	0.01816		172.8	0.611037	0.58526	0.046579
173	0.245275	0.637286	0.023345		173	0.145911	0.57509	0.018682		173	0.145186	0.580883	0.017817		173	0.611004	0.585312	0.046737
173.2	0.245576	0.637634	0.023405		173.2	0.145987	0.575632	0.018942		173.2	0.145161	0.581318	0.017602		173.2	0.611304	0.585463	0.04685
173.4	0.245817	0.63828	0.02366		173.4	0.145723	0.575579	0.019067		173.4	0.145402	0.581874	0.017807		173.4	0.611337	0.585442	0.046704
173.6	0.245783	0.638085	0.023755		173.6	0.145594	0.57623	0.019214		173.6	0.145525	0.582239	0.018392		173.6	0.611139	0.585918	0.046832
173.8	0.245833	0.638343	0.02389		173.8	0.145451	0.576638	0.019209		173.8	0.145756	0.582388	0.018729		173.8	0.611172	0.586239	0.04697
174	0.246203	0.63869	0.023992		174	0.145291	0.57693	0.019243		174	0.146079	0.582675	0.01874		174	0.61134	0.586173	0.046992
174.2	0.246179	0.639097	0.02428		174.2	0.145324	0.57689	0.018941		174.2	0.1464	0.583279	0.018611		174.2	0.61143	0.586275	0.046871
174.4	0.246073	0.639466	0.024427		174.4	0.145347	0.577019	0.018771		174.4	0.146885	0.583904	0.018966		174.4	0.611711	0.586281	0.046534
174.6	0.246258	0.640046	0.024291		174.6	0.145389	0.577129	0.018935		174.6	0.147151	0.584189	0.018922		174.6	0.611786	0.586306	0.046333
174.8	0.246451	0.640052	0.024069		174.8	0.145743	0.577685	0.019247		174.8	0.147281	0.584636	0.018891		174.8	0.611748	0.586677	0.046474
175	0.246802	0.640259	0.024364		175	0.145795	0.578463	0.019462		175	0.147204	0.585108	0.018734		175	0.611863	0.586938	0.046424
175.2	0.246893	0.64042	0.024862		175.2	0.145707	0.578548	0.019251		175.2	0.147371	0.585456	0.018583		175.2	0.612493	0.586976	0.04643
175.4	0.246808	0.64105	0.024865		175.4	0.146103	0.578766	0.019339		175.4	0.147486	0.585781	0.018032		175.4	0.612895	0.58708	0.046161
175.6	0.247364	0.641323	0.024668		175.6	0.146166	0.579509	0.019331		175.6	0.147587	0.585952	0.018407		175.6	0.613301	0.58701	0.046026
175.8	0.24745	0.64163	0.024539		175.8	0.146513	0.580196	0.019189		175.8	0.147676	0.585943	0.018657		175.8	0.613786	0.587584	0.045699
176	0.247753	0.641998	0.024449		176	0.146686	0.580811	0.01909		176	0.147858	0.58631	0.018568		176	0.613894	0.587574	0.045771
176.2	0.248167	0.642262	0.024446		176.2	0.147161	0.581389	0.018955		176.2	0.147889	0.586814	0.018777		176.2	0.614239	0.588004	0.045475
176.4	0.248476	0.642813	0.024695		176.4	0.14743	0.581542	0.019066		176.4	0.147957	0.587516	0.018663		176.4	0.614325	0.588125	0.045236
176.6	0.248666	0.643325	0.024828		176.6	0.147711	0.582309	0.019201		176.6	0.147931	0.587901	0.01872		176.6	0.614646	0.58854	0.044952
176.8	0.24912	0.643659	0.024812		176.8	0.148037	0.582817	0.019273		176.8	0.148195	0.588541	0.018569		176.8	0.614574	0.589011	0.045104
177	0.249301	0.644008	0.025245		177	0.148563	0.58321	0.019481		177	0.148246	0.589203	0.018275		177	0.614801	0.588986	0.04535
177.2	0.249886	0.644411	0.025433		177.2	0.148805	0.583325	0.019177		177.2	0.148342	0.589484	0.018685		177.2	0.614694	0.589408	0.045435
177.4	0.250152	0.64463	0.02558		177.4	0.149104	0.583566	0.019303		177.4	0.148432	0.590084	0.019228		177.4	0.614566	0.589808	0.045714
177.6	0.250505	0.644653	0.025858		177.6	0.14958	0.584224	0.019185		177.6	0.148525	0.590517	0.019576		177.6	0.614441	0.590065	0.045826
177.8	0.250861	0.645233	0.025941		177.8	0.150037	0.584636	0.019368		177.8	0.148995	0.590844	0.019247		177.8	0.614436	0.589811	0.046127
178	0.25086	0.645319	0.025965		178	0.150572	0.585108	0.019136		178	0.149257	0.591497	0.01881		178	0.614336	0.589745	0.046518
178.2	0.25106	0.645435	0.025872		178.2	0.150847	0.58559	0.018944		178.2	0.149409	0.591721	0.018763		178.2	0.614624	0.5899	0.046554
178.4	0.251382	0.645572	0.02585		178.4	0.150794	0.586195	0.018901		178.4	0.14971	0.592093	0.018853		178.4	0.614704	0.590047	0.046584
178.6	0.251872	0.645592	0.025577		178.6	0.150882	0.586813	0.01916		178.6	0.149978	0.592057	0.018837		178.6	0.614358	0.590154	0.046832
178.8	0.252277	0.645826	0.025411		178.8	0.151233	0.587343	0.019221		178.8	0.150008	0.592457	0.018499		178.8	0.614485	0.590004	0.046832
179	0.252726	0.646226	0.025497		179	0.1507	0.587744	0.019125		179	0.15031	0.592651	0.01863		179	0.614942	0.589768	0.046886
179.2	0.25274	0.646723	0.025129		179.2	0.151016	0.587731	0.018796		179.2	0.150644	0.592888	0.018606		179.2	0.615198	0.589872	0.046588
179.4	0.253089	0.647487	0.024311		179.4	0.151488	0.587889	0.019066		179.4	0.150728	0.592907	0.018634		179.4	0.615481	0.589854	0.046658
179.6	0.253374	0.647622	0.024294		179.6	0.151416	0.588206	0.01892		179.6	0.150927	0.593043	0.019062		179.6	0.615691	0.589956	0.046801
179.8	0.253379	0.647916	0.024144		179.8	0.151529	0.588252	0.018605		179.8	0.150974	0.593629	0.018794		179.8	0.615576	0.590059	0.046912
180	0.253381	0.648336	0.02434		180	0.15148	0.588394	0.018457		180	0.151265	0.59427	0.018618		180	0.615343	0.590094	0.046721
180.2	0.253469	0.648896	0.024308		180.2	0.151238	0.58855	0.019073		180.2	0.150901	0.594811	0.019073		180.2	0.615555	0.590199	0.046765
180.4	0.253669	0.649246	0.024658		180.4	0.150766	0.588506	0.019606		180.4	0.15119	0.595094	0.019171		180.4	0.615457	0.590392	0.046913
180.6	0.253775	0.649911	0.024831		180.6	0.150703	0.589075	0.019746		180.6	0.151236	0.59569	0.019192		180.6	0.615705	0.590862	0.047183
180.8	0.254018	0.650134	0.024813		180.8	0.150456	0.589532	0.019861		180.8	0.151228	0.596156	0.018959		180.8	0.615896	0.590822	0.047762
181	0.254056	0.650355	0.025423		181	0.150575	0.589834	0.020169		181	0.151288	0.596487	0.01923		181	0.616002	0.590837	0.047945
181.2	0.254149	0.650472	0.025366		181.2	0.150511	0.590243	0.0202		181.2	0.151378	0.596965	0.019811		181.2	0.615685	0.591189	0.047944
181.4	0.254078	0.650583	0.025232		181.4	0.150711	0.590865	0.020553		181.4	0.151563	0.597771	0.019931		181.4	0.615837	0.591397	0.04792
181.6	0.254315	0.650992	0.025555		181.6	0.150561	0.591507	0.0207		181.6	0.151894	0.598157	0.019843		181.6	0.61591	0.591613	0.047566
181.8	0.2546	0.651132	0.025544		181.8	0.150463	0.59201	0.020833		181.8	0.151977	0.598696	0.019558		181.8	0.616239	0.59155	0.047512
182	0.254809	0.651146	0.025435		182	0.150609	0.592473	0.02067		182	0.151736	0.599238	0.019567		182	0.616486	0.591745	0.047267
182.2	0.255295	0.651066	0.025351		182.2	0.150418	0.592905	0.020452		182.2	0.151799	0.599414	0.019802		182.2	0.616751	0.591966	0.047316
182.4	0.255721	0.651326	0.025025		182.4	0.150214	0.593612	0.020476		182.4	0.152027	0.599844	0.019606		182.4	0.61646	0.591796	0.047311
182.6	0.256101	0.651345	0.024922		182.6	0.150699	0.594128	0.020481		182.6	0.152363	0.600188	0.019715		182.6	0.616662	0.591825	0.04739
182.8	0.256324	0.651653	0.024801		182.8	0.150867	0.594597	0.020503		182.8	0.152293	0.600292	0.01963		182.8	0.61684	0.591765	0.047198
183	0.256379	0.652243	0.024791		183	0.150938	0.595002	0.02062		183	0.152595	0.600508	0.019904		183	0.616532	0.59184	0.047073
183.2	0.25666	0.6527	0.024417		183.2	0.151591	0.595095	0.020588		183.2	0.152707	0.600879	0.019831		183.2	0.616744	0.592155	0.046955
183.4	0.257037	0.653119	0.024311		183.4	0.151743	0.595182	0.020703		183.4	0.152455	0.601233	0.019904		183.4	0.616795	0.592256	0.046979
183.6	0.256974	0.653534	0.024312		183.6	0.15196	0.59549	0.020418		183.6	0.152549	0.601672	0.01991		183.6	0.616827	0.5924	0.047369
183.8	0.257512	0.65393	0.024337		183.8	0.15248	0.595621	0.020172		183.8	0.152644	0.602373	0.019808		183.8	0.617055	0.592421	0.047291
184	0.257639	0.654312	0.024702		184	0.152897	0.595943	0.020214		184	0.152815	0.603107	0.020049		184	0.617225	0.592338	0.047311
184.2	0.25802	0.654761	0.02449		184.2	0.153037	0.596394	0.020388		184.2	0.152811	0.603426	0.020358		184.2	0.61723	0.592388	0.047519
184.4	0.258453	0.655142	0.024533		184.4	0.15303	0.596744	0.020193		184.4	0.153357	0.603749	0.020464		184.4	0.617353	0.592833	0.047896
184.6	0.258847	0.655894	0.024831		184.6	0.15322	0.597208	0.02005		184.6	0.153668	0.604191	0.019981		184.6	0.617726	0.593075	0.047956
184.8	0.259324	0.656159	0.024677		184.8	0.153435	0.597829	0.019937		184.8	0.154008	0.604606	0.019932		184.8	0.617483	0.593278	0.047883
185	0.259763	0.656431	0.024868		185	0.153716	0.598362	0.019798		185	0.154503	0.605009	0.019957		185	0.617253	0.593599	0.047848
185.2	0.260095	0.656621	0.024727		185.2	0.153663	0.598749	0.019675		185.2	0.154955	0.605524	0.019864		185.2	0.617525	0.594016	0.047824
185.4	0.260448	0.657032	0.024961		185.4	0.153679	0.599101	0.019831		185.4	0.155236	0.605701	0.019555		185.4	0.617962	0.594215	0.047628
185.6	0.260878	0.657518	0.024911		185.6	0.153438	0.59938	0.019841		185.6	0.155504	0.605739	0.019437		185.6	0.618536	0.594089	0.047339
185.8	0.261106	0.658015	0.024728		185.8	0.153844	0.599673	0.019559		185.8	0.155572	0.60612	0.019443		185.8	0.618878	0.593809	0.047236
186	0.261107	0.658341	0.024729		186	0.154415	0.599867	0.019318		186	0.155578	0.606485	0.019315		186	0.619077	0.59402	0.046991
186.2	0.26142	0.658503	0.024686		186.2	0.154452	0.600652	0.019137		186.2	0.156023	0.606665	0.019215		186.2	0.619227	0.594175	0.046753
186.4	0.261664	0.658831	0.024753		186.4	0.15434	0.60137	0.019215		186.4	0.156229	0.606994	0.019167		186.4	0.619345	0.594025	0.046563
186.6	0.261664	0.658785	0.024975		186.6	0.154545	0.601811	0.019616		186.6	0.156365	0.607003	0.01929		186.6	0.619595	0.594292	0.046399
186.8	0.261711	0.65922	0.025154		186.8	0.154526	0.602273	0.019891		186.8	0.156239	0.606961	0.019121		186.8	0.619355	0.594389	0.04603
187	0.261904	0.659865	0.025251		187	0.154545	0.602653	0.019918		187	0.156201	0.607716	0.019152		187	0.619161	0.594669	0.046002
187.2	0.262311	0.66024	0.025579		187.2	0.154847	0.603288	0.019791		187.2	0.156115	0.608244	0.019378		187.2	0.619397	0.594896	0.04631
187.4	0.262107	0.660674	0.02555		187.4	0.155066	0.60412	0.019779		187.4	0.156071	0.608776	0.019444		187.4	0.61923	0.594916	0.046609
187.6	0.262036	0.660966	0.025606		187.6	0.155351	0.604701	0.019529		187.6	0.156458	0.609314	0.01981		187.6	0.619393	0.594764	0.047024
187.8	0.262417	0.66088	0.025836		187.8	0.155912	0.604792	0.019435		187.8	0.156508	0.610248	0.019997		187.8	0.61919	0.594507	0.047055
188	0.262316	0.661048	0.025931		188	0.15581	0.605018	0.019282		188	0.15676	0.61123	0.020204		188	0.619063	0.594309	0.047145
188.2	0.262501	0.661424	0.025749		188.2	0.155913	0.605276	0.019262		188.2	0.156945	0.611233	0.020246		188.2	0.619077	0.594575	0.047472
188.4	0.262922	0.661949	0.02612		188.4	0.155943	0.605276	0.019385		188.4	0.15688	0.61191	0.020163		188.4	0.618999	0.59483	0.048217
188.6	0.263612	0.662478	0.026533		188.6	0.156164	0.605651	0.019279		188.6	0.157129	0.612052	0.019733		188.6	0.618967	0.594999	0.048346
188.8	0.263956	0.662569	0.02641		188.8	0.156359	0.606198	0.019446		188.8	0.157214	0.612531	0.019981		188.8	0.618711	0.595279	0.048526
189	0.264313	0.66274	0.026537		189	0.15637	0.606629	0.01946		189	0.157474	0.612962	0.019887		189	0.61882	0.595341	0.048969
189.2	0.264491	0.662981	0.026743		189.2	0.156282	0.606682	0.019593		189.2	0.157673	0.613251	0.019945		189.2	0.619069	0.595306	0.049256
189.4	0.264698	0.66353	0.026783		189.4	0.156742	0.606578	0.019755		189.4	0.15779	0.613237	0.020063		189.4	0.619151	0.595072	0.049341
189.6	0.264942	0.663819	0.026826		189.6	0.156891	0.606637	0.019751		189.6	0.158205	0.613635	0.019976		189.6	0.619511	0.594875	0.049345
189.8	0.265057	0.664113	0.02685		189.8	0.157262	0.606835	0.019655		189.8	0.158232	0.613752	0.020396		189.8	0.6196	0.595158	0.049576
190	0.265201	0.664431	0.026745		190	0.157545	0.607007	0.019695		190	0.15834	0.614376	0.020251		190	0.620076	0.595498	0.049133
190.2	0.265695	0.664736	0.02631		190.2	0.157263	0.607465	0.019701		190.2	0.158733	0.614754	0.020022		190.2	0.620119	0.595407	0.049057
190.4	0.265959	0.664745	0.025935		190.4	0.15729	0.60765	0.019425		190.4	0.158759	0.614973	0.020175		190.4	0.620493	0.595606	0.049025
190.6	0.266196	0.665077	0.025515		190.6	0.15766	0.607979	0.019715		190.6	0.159082	0.615109	0.019974		190.6	0.620844	0.596086	0.048924
190.8	0.266842	0.665567	0.025282		190.8	0.15805	0.608446	0.019486		190.8	0.159122	0.615664	0.019837		190.8	0.620967	0.596552	0.048816
191	0.267242	0.665788	0.024831		191	0.158515	0.609006	0.019428		191	0.1595	0.616246	0.020139		191	0.620999	0.596789	0.04916
191.2	0.267671	0.666181	0.024987		191.2	0.158883	0.609662	0.019474		191.2	0.159879	0.616506	0.020148		191.2	0.621105	0.596956	0.049121
191.4	0.267714	0.66663	0.024495		191.4	0.158868	0.610288	0.019524		191.4	0.159994	0.616801	0.020054		191.4	0.621334	0.597154	0.049057
191.6	0.268096	0.666847	0.024467		191.6	0.159052	0.610328	0.019843		191.6	0.160249	0.617181	0.020078		191.6	0.621774	0.597244	0.048903
191.8	0.268155	0.667039	0.024651		191.8	0.159321	0.610211	0.019826		191.8	0.160288	0.617693	0.020026		191.8	0.621875	0.597457	0.048877
192	0.268322	0.667569	0.024924		192	0.159314	0.610297	0.019957		192	0.160593	0.618145	0.020086		192	0.622396	0.59761	0.048606
192.2	0.268606	0.668265	0.025082		192.2	0.159913	0.610517	0.020297		192.2	0.160496	0.618166	0.020032		192.2	0.622471	0.597932	0.048904
192.4	0.269151	0.668569	0.025387		192.4	0.160154	0.610711	0.020398		192.4	0.160665	0.618607	0.020077		192.4	0.622416	0.598097	0.048906
192.6	0.269723	0.668685	0.025377		192.6	0.160101	0.611175	0.020729		192.6	0.160856	0.618769	0.020328		192.6	0.622434	0.598379	0.048595
192.8	0.2698	0.668877	0.025423		192.8	0.160351	0.61175	0.021037		192.8	0.160975	0.619318	0.020711		192.8	0.622658	0.598633	0.0483
193	0.269842	0.66918	0.025384		193	0.160287	0.611752	0.021052		193	0.161336	0.619871	0.020999		193	0.622458	0.598606	0.048277
193.2	0.269668	0.669481	0.025681		193.2	0.160468	0.611602	0.02136		193.2	0.161556	0.620195	0.021389		193.2	0.622395	0.598652	0.048302
193.4	0.26997	0.669989	0.02628		193.4	0.160537	0.611914	0.021411		193.4	0.161756	0.620374	0.021337		193.4	0.62237	0.598921	0.048397
193.6	0.269913	0.670191	0.026381		193.6	0.160294	0.612472	0.021563		193.6	0.161737	0.620813	0.021342		193.6	0.622146	0.598811	0.048382
193.8	0.269924	0.670673	0.026175		193.8	0.160076	0.612829	0.021602		193.8	0.161567	0.621215	0.021505		193.8	0.621727	0.598647	0.048325
194	0.269944	0.671021	0.025941		194	0.160257	0.613247	0.021656		194	0.16175	0.62191	0.021188		194	0.621638	0.598539	0.048279
194.2	0.270249	0.671238	0.025712		194.2	0.160062	0.613609	0.021366		194.2	0.161946	0.622106	0.02104		194.2	0.621458	0.598272	0.048624
194.4	0.270345	0.671638	0.025758		194.4	0.160531	0.613931	0.021258		194.4	0.162075	0.622608	0.021089		194.4	0.621606	0.598231	0.048671
194.6	0.270795	0.672108	0.025625		194.6	0.160653	0.614584	0.021418		194.6	0.16215	0.622945	0.020783		194.6	0.621416	0.598448	0.048844
194.8	0.271476	0.672573	0.025518		194.8	0.160908	0.615364	0.02153		194.8	0.162291	0.623413	0.020597		194.8	0.62111	0.598304	0.048934
195	0.27161	0.672812	0.025361		195	0.161288	0.615701	0.021504		195	0.162741	0.623581	0.020609		195	0.621044	0.598235	0.049199
195.2	0.271982	0.67358	0.025395		195.2	0.161456	0.61628	0.021864		195.2	0.162764	0.624186	0.020636		195.2	0.62085	0.598493	0.049363
195.4	0.272088	0.673854	0.025312		195.4	0.161513	0.616905	0.021797		195.4	0.162753	0.624393	0.020662		195.4	0.620673	0.598652	0.049444
195.6	0.272137	0.673933	0.025682		195.6	0.161732	0.616905	0.021962		195.6	0.163198	0.62482	0.020346		195.6	0.620762	0.598733	0.049467
195.8	0.27235	0.674146	0.025689		195.8	0.161642	0.61711	0.021797		195.8	0.163105	0.625241	0.020443		195.8	0.621111	0.599129	0.050151
196	0.272673	0.674319	0.025726		196	0.16164	0.617444	0.021762		196	0.163295	0.62529	0.020322		196	0.621389	0.599293	0.050604
196.2	0.273064	0.674586	0.025976		196.2	0.161918	0.618183	0.021755		196.2	0.163378	0.625469	0.020452		196.2	0.621333	0.5996	0.051212
196.4	0.273602	0.67462	0.02617		196.4	0.162153	0.618923	0.021578		196.4	0.16352	0.625966	0.020466		196.4	0.621218	0.599683	0.051396
196.6	0.273755	0.675214	0.026084		196.6	0.162049	0.619454	0.021574		196.6	0.163395	0.626183	0.020903		196.6	0.621558	0.599763	0.051378
196.8	0.273541	0.675622	0.026007		196.8	0.162258	0.619842	0.02123		196.8	0.163456	0.626768	0.021253		196.8	0.622075	0.599857	0.051515
197	0.273478	0.675968	0.025769		197	0.16239	0.619593	0.021254		197	0.163766	0.626885	0.021803		197	0.62214	0.600051	0.051659
197.2	0.273609	0.676348	0.026286		197.2	0.162529	0.619954	0.021195		197.2	0.16392	0.627235	0.021808		197.2	0.622282	0.600056	0.051508
197.4	0.27387	0.676737	0.026219		197.4	0.162433	0.620255	0.020797		197.4	0.163981	0.627272	0.021693		197.4	0.622349	0.599976	0.051363
197.6	0.273962	0.676814	0.025632		197.6	0.162599	0.620266	0.021053		197.6	0.163844	0.6276	0.021492		197.6	0.622397	0.599754	0.05112
197.8	0.274015	0.677325	0.025456		197.8	0.162726	0.620567	0.021431		197.8	0.164084	0.627942	0.021107		197.8	0.62256	0.599307	0.050988
198	0.27398	0.67752	0.025305		198	0.162935	0.621001	0.021266		198	0.16423	0.628276	0.021005		198	0.622743	0.599294	0.050777
198.2	0.27443	0.677925	0.025327		198.2	0.163033	0.621022	0.021183		198.2	0.164142	0.629135	0.021006		198.2	0.623125	0.599319	0.050523
198.4	0.274945	0.67852	0.025218		198.4	0.163349	0.621544	0.02125		198.4	0.164588	0.629884	0.020794		198.4	0.623054	0.59896	0.050315
198.6	0.275454	0.678794	0.025041		198.6	0.163517	0.622161	0.021267		198.6	0.164824	0.630144	0.02052		198.6	0.623092	0.599036	0.050055
198.8	0.275595	0.679014	0.024912		198.8	0.164026	0.622546	0.02131		198.8	0.165183	0.630639	0.020426		198.8	0.622962	0.598825	0.049945
199	0.275716	0.679134	0.024628		199	0.164328	0.622689	0.021217		199	0.165285	0.631255	0.02035		199	0.622891	0.59893	0.049887
199.2	0.276118	0.679577	0.024635		199.2	0.164489	0.623087	0.021767		199.2	0.165232	0.63212	0.020322		199.2	0.62276	0.599452	0.049491
199.4	0.276333	0.679843	0.024677		199.4	0.164576	0.623337	0.021636		199.4	0.165178	0.632257	0.020046		199.4	0.622745	0.599646	0.049068
199.6	0.276547	0.680057	0.024823		199.6	0.16479	0.623507	0.021886		199.6	0.165385	0.632665	0.02001		199.6	0.623179	0.599824	0.049324
199.8	0.276954	0.68024	0.025003		199.8	0.164778	0.623874	0.021875		199.8	0.16547	0.633157	0.020202		199.8	0.623573	0.600363	0.049857
200	0.27708	0.68059	0.025601		200	0.165143	0.624275	0.021929		200	0.165838	0.63334	0.02004		200	0.623424	0.600575	0.049996
200.2	0.277473	0.681098	0.025895		200.2	0.165714	0.625072	0.021976		200.2	0.165789	0.63397	0.020105		200.2	0.623469	0.6008	0.049941
200.4	0.277622	0.681486	0.026061		200.4	0.165869	0.625792	0.02205		200.4	0.165564	0.634468	0.019925		200.4	0.62355	0.600958	0.049866
200.6	0.277816	0.682189	0.02614		200.6	0.16595	0.626083	0.022256		200.6	0.16542	0.634221	0.020199		200.6	0.624096	0.601101	0.049748
200.8	0.278091	0.682608	0.026284		200.8	0.165686	0.625955	0.022163		200.8	0.165372	0.634606	0.020427		200.8	0.624315	0.601605	0.049656
201	0.278558	0.682849	0.026303		201	0.166053	0.626073	0.022204		201	0.165577	0.634323	0.020916		201	0.624582	0.601552	0.049577
201.2	0.278795	0.682977	0.026513		201.2	0.166051	0.626561	0.021834		201.2	0.165611	0.634699	0.021109		201.2	0.624743	0.601653	0.049471
201.4	0.279073	0.68326	0.026137		201.4	0.166107	0.626675	0.021922		201.4	0.165929	0.634656	0.021525		201.4	0.624896	0.601618	0.049714
201.6	0.27949	0.683606	0.02573		201.6	0.166438	0.627046	0.02233		201.6	0.165656	0.634953	0.021536		201.6	0.62495	0.601509	0.049841
201.8	0.279536	0.684022	0.025971		201.8	0.16632	0.627558	0.022296		201.8	0.165884	0.634975	0.021651		201.8	0.624607	0.601058	0.050068
202	0.279939	0.683891	0.026136		202	0.165904	0.627846	0.021905		202	0.16612	0.635464	0.021971		202	0.624412	0.600954	0.050296
202.2	0.280532	0.684175	0.026192		202.2	0.166393	0.628233	0.021966		202.2	0.166214	0.636111	0.02227		202.2	0.624454	0.60092	0.050561
202.4	0.280612	0.684575	0.025994		202.4	0.166758	0.629088	0.021859		202.4	0.167008	0.635992	0.022351		202.4	0.62414	0.600506	0.051
202.6	0.280689	0.684549	0.026111		202.6	0.166975	0.629297	0.021883		202.6	0.167139	0.636307	0.022381		202.6	0.623847	0.600707	0.051435
202.8	0.280783	0.684685	0.026208		202.8	0.167319	0.629527	0.021736		202.8	0.167206	0.636761	0.022339		202.8	0.62371	0.60099	0.051279
203	0.281157	0.685133	0.026105		203	0.167613	0.629803	0.02147		203	0.167448	0.637134	0.022327		203	0.623945	0.60099	0.051133
203.2	0.281502	0.685622	0.026275		203.2	0.168226	0.630111	0.021511		203.2	0.167599	0.637648	0.022318		203.2	0.623854	0.601449	0.050949
203.4	0.281652	0.685928	0.026469		203.4	0.168607	0.630683	0.021243		203.4	0.16785	0.637879	0.022346		203.4	0.624148	0.601596	0.050993
203.6	0.282092	0.685852	0.026533		203.6	0.169038	0.631112	0.021112		203.6	0.168448	0.638224	0.022595		203.6	0.624453	0.601715	0.051202
203.8	0.282262	0.686205	0.026854		203.8	0.169376	0.631489	0.020839		203.8	0.168925	0.638769	0.022547		203.8	0.624617	0.60186	0.051509
204	0.282533	0.686796	0.027063		204	0.169751	0.63176	0.020721		204	0.168999	0.639255	0.022282		204	0.624615	0.601895	0.051301
204.2	0.282798	0.687188	0.027214		204.2	0.169685	0.632312	0.020432		204.2	0.169094	0.639523	0.021988		204.2	0.624994	0.6022	0.051145
204.4	0.283096	0.687451	0.027579		204.4	0.169767	0.632899	0.020407		204.4	0.169105	0.639967	0.021972		204.4	0.625425	0.602453	0.051135
204.6	0.283387	0.687906	0.02778		204.6	0.169649	0.632714	0.020338		204.6	0.169036	0.640162	0.022135		204.6	0.625811	0.602804	0.050928
204.8	0.283274	0.688372	0.027769		204.8	0.169318	0.632586	0.020063		204.8	0.16876	0.640691	0.022061		204.8	0.626007	0.603009	0.050885
205	0.283388	0.688637	0.027571		205	0.16961	0.633103	0.019875		205	0.168906	0.640888	0.022152		205	0.626624	0.603043	0.051006
205.2	0.283402	0.688881	0.027378		205.2	0.169358	0.633485	0.020299		205.2	0.169009	0.641436	0.022304		205.2	0.626472	0.603219	0.051095
205.4	0.283561	0.689367	0.027302		205.4	0.169215	0.633815	0.020697		205.4	0.169219	0.641506	0.022212		205.4	0.626583	0.602859	0.050981
205.6	0.283336	0.689576	0.027103		205.6	0.169053	0.634421	0.021002		205.6	0.169015	0.641917	0.022151		205.6	0.62633	0.602994	0.051058
205.8	0.283516	0.689698	0.027496		205.8	0.168569	0.634454	0.021185		205.8	0.169307	0.642094	0.022045		205.8	0.626271	0.603122	0.051664
206	0.283756	0.689992	0.027387		206	0.168575	0.634548	0.021486		206	0.16961	0.642633	0.022428		206	0.626613	0.60325	0.051927
206.2	0.283985	0.690674	0.027295		206.2	0.16885	0.634996	0.021769		206.2	0.169862	0.642696	0.022556		206.2	0.626799	0.603373	0.05176
206.4	0.283845	0.691094	0.027381		206.4	0.168539	0.635466	0.021514		206.4	0.170202	0.642921	0.022545		206.4	0.626781	0.603622	0.051906
206.6	0.284214	0.691477	0.027635		206.6	0.168737	0.635736	0.021435		206.6	0.170033	0.643074	0.022277		206.6	0.626745	0.604105	0.052103
206.8	0.284551	0.692093	0.027784		206.8	0.168709	0.635835	0.021294		206.8	0.170167	0.643213	0.022242		206.8	0.626741	0.604258	0.051895
207	0.285	0.692518	0.0278		207	0.169103	0.636018	0.021028		207	0.170303	0.643114	0.022229		207	0.626975	0.604089	0.051637
207.2	0.285466	0.69271	0.027936		207.2	0.16924	0.63647	0.021199		207.2	0.170556	0.64346	0.021973		207.2	0.627082	0.604199	0.051636
207.4	0.285751	0.692661	0.028067		207.4	0.169262	0.636847	0.021002		207.4	0.170663	0.643626	0.021801		207.4	0.62723	0.604441	0.051451
207.6	0.285991	0.692663	0.027951		207.6	0.169181	0.636979	0.020755		207.6	0.170437	0.643723	0.022049		207.6	0.627127	0.604248	0.051288
207.8	0.286006	0.693014	0.027998		207.8	0.169389	0.637181	0.020422		207.8	0.170341	0.644185	0.021809		207.8	0.626987	0.604366	0.051628
208	0.286458	0.693324	0.028113		208	0.169471	0.637617	0.020182		208	0.170271	0.644659	0.021606		208	0.626685	0.604598	0.051248
208.2	0.286675	0.693348	0.028093		208.2	0.169683	0.638109	0.0199		208.2	0.17022	0.644905	0.021554		208.2	0.626747	0.605031	0.051271
208.4	0.287013	0.693479	0.027904		208.4	0.170102	0.638253	0.019783		208.4	0.170056	0.645303	0.021563		208.4	0.626701	0.605565	0.05123
208.6	0.287363	0.693791	0.027439		208.6	0.170489	0.638019	0.019856		208.6	0.170089	0.645803	0.021633		208.6	0.626738	0.60617	0.051494
208.8	0.287118	0.694224	0.026843		208.8	0.171135	0.638442	0.01994		208.8	0.16984	0.646321	0.021732		208.8	0.626777	0.606362	0.051596
209	0.287553	0.694519	0.026752		209	0.171555	0.638903	0.019964		209	0.169998	0.646737	0.021776		209	0.626862	0.606773	0.051557
209.2	0.287405	0.694496	0.026646		209.2	0.171863	0.639145	0.020545		209.2	0.170181	0.647253	0.021997		209.2	0.626509	0.606841	0.051538
209.4	0.287509	0.694921	0.026625		209.4	0.1724	0.639614	0.020857		209.4	0.170263	0.647606	0.02179		209.4	0.626777	0.60699	0.051685
209.6	0.287609	0.695118	0.026376		209.6	0.172583	0.639936	0.021189		209.6	0.170794	0.648129	0.022014		209.6	0.626655	0.607269	0.052104
209.8	0.28817	0.695604	0.026618		209.8	0.173003	0.639856	0.02132		209.8	0.17079	0.648559	0.021916		209.8	0.626723	0.607498	0.052721
210	0.288438	0.696236	0.026507		210	0.172978	0.640145	0.021501		210	0.171206	0.64897	0.022192		210	0.626913	0.607446	0.05305
210.2	0.288868	0.696584	0.026472		210.2	0.172948	0.641125	0.021523		210.2	0.171809	0.649115	0.022166		210.2	0.627266	0.607189	0.053059
210.4	0.289114	0.697065	0.02656		210.4	0.173042	0.641753	0.021468		210.4	0.172013	0.649785	0.022133		210.4	0.627439	0.607062	0.053571
210.6	0.289636	0.697537	0.026619		210.6	0.173472	0.642082	0.021736		210.6	0.172193	0.649738	0.022035		210.6	0.62755	0.606664	0.054009
210.8	0.290079	0.697689	0.026877		210.8	0.173389	0.642322	0.021919		210.8	0.172629	0.649982	0.022289		210.8	0.627701	0.606027	0.05387
211	0.290609	0.697959	0.027327		211	0.173564	0.642715	0.021853		211	0.17288	0.650226	0.021911		211	0.628141	0.605748	0.053452
211.2	0.291095	0.697761	0.027543		211.2	0.173135	0.643223	0.021984		211.2	0.173092	0.650281	0.021813		211.2	0.628288	0.605605	0.053642
211.4	0.291368	0.697936	0.027662		211.4	0.172937	0.643354	0.021764		211.4	0.173219	0.650235	0.021853		211.4	0.628038	0.605648	0.053542
211.6	0.291436	0.698369	0.027732		211.6	0.172742	0.643728	0.021649		211.6	0.173086	0.650214	0.021952		211.6	0.628257	0.605143	0.053454
211.8	0.291673	0.698812	0.027628		211.8	0.173046	0.644303	0.021796		211.8	0.17346	0.650761	0.022029		211.8	0.627892	0.605013	0.053301
212	0.292052	0.699164	0.028023		212	0.17315	0.645039	0.021824		212	0.173516	0.650999	0.022006		212	0.627411	0.605005	0.052764
212.2	0.292189	0.699551	0.028205		212.2	0.173082	0.645067	0.021868		212.2	0.173539	0.651028	0.022337		212.2	0.627556	0.60505	0.052433
212.4	0.292633	0.700212	0.028331		212.4	0.173347	0.6451	0.022074		212.4	0.173522	0.651358	0.022388		212.4	0.627643	0.605198	0.052281
212.6	0.293077	0.700626	0.028485		212.6	0.173716	0.645417	0.022258		212.6	0.173577	0.651602	0.022702		212.6	0.627742	0.60546	0.052258
212.8	0.292913	0.700942	0.028516		212.8	0.173638	0.645722	0.022295		212.8	0.173277	0.651757	0.022946		212.8	0.627783	0.605741	0.052129
213	0.292744	0.701178	0.028801		213	0.173713	0.645699	0.022523		213	0.173179	0.65172	0.022693		213	0.627852	0.606065	0.052289
213.2	0.292588	0.701511	0.028927		213.2	0.173829	0.645811	0.022889		213.2	0.173337	0.651763	0.02269		213.2	0.627771	0.606361	0.052386
213.4	0.29273	0.701812	0.028839		213.4	0.174119	0.646167	0.02315		213.4	0.173331	0.651856	0.022663		213.4	0.62823	0.606721	0.052796
213.6	0.292758	0.701941	0.028461		213.6	0.1742	0.64642	0.023022		213.6	0.173247	0.652284	0.022664		213.6	0.62835	0.606968	0.053401
213.8	0.293169	0.702217	0.0284		213.8	0.174337	0.646806	0.022915		213.8	0.172822	0.652898	0.02272		213.8	0.628692	0.607491	0.053807
214	0.293336	0.702571	0.027913		214	0.174368	0.647327	0.023252		214	0.172927	0.653549	0.023029		214	0.629048	0.607363	0.054127
214.2	0.29352	0.702772	0.027759		214.2	0.174733	0.648089	0.02322		214.2	0.17279	0.653795	0.023187		214.2	0.629732	0.607529	0.054097
214.4	0.293887	0.703169	0.027729		214.4	0.174934	0.648182	0.023028		214.4	0.172469	0.65423	0.023517		214.4	0.629902	0.60761	0.054537
214.6	0.294257	0.703442	0.027583		214.6	0.175289	0.648336	0.022799		214.6	0.172455	0.654405	0.023741		214.6	0.630002	0.607554	0.054616
214.8	0.294511	0.703624	0.027706		214.8	0.175676	0.64901	0.022612		214.8	0.172761	0.654839	0.023791		214.8	0.630098	0.607713	0.054543
215	0.294787	0.704109	0.027564		215	0.175747	0.649431	0.022393		215	0.173077	0.655246	0.023565		215	0.630497	0.607998	0.054419
215.2	0.295103	0.704117	0.027733		215.2	0.175867	0.649621	0.022173		215.2	0.173289	0.655537	0.023786		215.2	0.630496	0.608203	0.054794
215.4	0.295421	0.704719	0.027425		215.4	0.176117	0.64971	0.021969		215.4	0.173766	0.65609	0.023762		215.4	0.630315	0.608129	0.054532
215.6	0.295655	0.705223	0.02735		215.6	0.176508	0.649887	0.022182		215.6	0.173915	0.656905	0.023794		215.6	0.63058	0.607867	0.054363
215.8	0.295818	0.705505	0.027594		215.8	0.177012	0.650315	0.022279		215.8	0.174284	0.657738	0.023892		215.8	0.630303	0.607953	0.053917
216	0.296223	0.705645	0.027992		216	0.176828	0.650616	0.022116		216	0.174622	0.658299	0.023742		216	0.630242	0.608111	0.053625
216.2	0.296797	0.706166	0.028218		216.2	0.176807	0.650679	0.022008		216.2	0.175283	0.658813	0.023806		216.2	0.630631	0.607986	0.053455
216.4	0.296928	0.706801	0.028443		216.4	0.177101	0.651108	0.021819		216.4	0.175607	0.659245	0.023413		216.4	0.630372	0.608131	0.053318
216.6	0.297098	0.706925	0.028382		216.6	0.176997	0.651281	0.021688		216.6	0.175798	0.659449	0.023301		216.6	0.630547	0.60834	0.053308
216.8	0.297231	0.707391	0.028042		216.8	0.176833	0.651191	0.021873		216.8	0.176364	0.659733	0.02322		216.8	0.6306	0.608256	0.053652
217	0.296978	0.707661	0.02781		217	0.177006	0.651358	0.021918		217	0.176631	0.660111	0.022828		217	0.63061	0.60815	0.053715
217.2	0.297015	0.707802	0.027655		217.2	0.177005	0.651801	0.021918		217.2	0.177007	0.660406	0.022683		217.2	0.63071	0.608168	0.053688
217.4	0.297442	0.707879	0.027698		217.4	0.177086	0.652137	0.022099		217.4	0.176971	0.661049	0.022777		217.4	0.63123	0.608169	0.053829
217.6	0.29764	0.707954	0.027352		217.6	0.177183	0.652647	0.022133		217.6	0.176879	0.661458	0.023086		217.6	0.631052	0.60823	0.053998
217.8	0.298234	0.708502	0.027568		217.8	0.17754	0.653052	0.022266		217.8	0.177085	0.661895	0.023107		217.8	0.631175	0.608401	0.053951
218	0.298263	0.708836	0.027478		218	0.177719	0.653566	0.022488		218	0.177045	0.66222	0.023193		218	0.631206	0.608382	0.053946
218.2	0.298474	0.70907	0.027423		218.2	0.177799	0.653753	0.022359		218.2	0.176918	0.662338	0.023295		218.2	0.631493	0.608959	0.053857
218.4	0.298847	0.709189	0.027413		218.4	0.17802	0.654027	0.022479		218.4	0.176923	0.66275	0.023566		218.4	0.631331	0.609025	0.054058
218.6	0.298957	0.709599	0.02728		218.6	0.178133	0.654876	0.022428		218.6	0.177141	0.663277	0.02372		218.6	0.631493	0.609022	0.054032
218.8	0.299105	0.7099	0.027033		218.8	0.178365	0.655629	0.022558		218.8	0.177453	0.663449	0.023964		218.8	0.631593	0.609465	0.054229
219	0.299433	0.710345	0.026928		219	0.178409	0.656115	0.022625		219	0.177484	0.663616	0.0239		219	0.631865	0.609642	0.05419
219.2	0.300004	0.710179	0.027119		219.2	0.178598	0.656464	0.022457		219.2	0.177498	0.66395	0.024098		219.2	0.631402	0.609978	0.05455
219.4	0.300408	0.710258	0.02708		219.4	0.178656	0.657007	0.022576		219.4	0.177628	0.664085	0.024136		219.4	0.631532	0.609934	0.054602
219.6	0.300602	0.710505	0.027396		219.6	0.178633	0.65744	0.022695		219.6	0.177832	0.664577	0.024333		219.6	0.631804	0.610508	0.054717
219.8	0.300708	0.710471	0.027444		219.8	0.178858	0.658323	0.022723		219.8	0.178312	0.664735	0.02456		219.8	0.631564	0.610654	0.054522
220	0.301034	0.710762	0.02757		220	0.178704	0.658547	0.022752		220	0.178671	0.664993	0.024395		220	0.631823	0.610969	0.054611
220.2	0.301273	0.711342	0.027472		220.2	0.178714	0.658935	0.022497		220.2	0.17906	0.665279	0.024028		220.2	0.63199	0.611156	0.054939
220.4	0.301175	0.711759	0.02733		220.4	0.178785	0.659243	0.022419		220.4	0.179369	0.665624	0.023719		220.4	0.63173	0.611383	0.054833
220.6	0.301556	0.712177	0.026891		220.6	0.179095	0.659326	0.022672		220.6	0.179756	0.666098	0.023687		220.6	0.632099	0.611475	0.055132
220.8	0.302038	0.712737	0.026996		220.8	0.179267	0.659261	0.022822		220.8	0.18019	0.666393	0.023785		220.8	0.63187	0.611502	0.05544
221	0.301788	0.713145	0.026653		221	0.179571	0.659517	0.022653		221	0.180368	0.666793	0.023515		221	0.631558	0.611586	0.055607
221.2	0.301778	0.713375	0.026635		221.2	0.179954	0.659681	0.022562		221.2	0.180716	0.666898	0.023667		221.2	0.631446	0.611708	0.055636
221.4	0.302427	0.713858	0.026908		221.4	0.180314	0.659725	0.022479		221.4	0.180622	0.667288	0.023964		221.4	0.631413	0.611958	0.055782
221.6	0.302518	0.714597	0.027151		221.6	0.180723	0.659838	0.022434		221.6	0.180745	0.667261	0.023865		221.6	0.631489	0.612373	0.056077
221.8	0.302813	0.71512	0.027287		221.8	0.181114	0.659846	0.022554		221.8	0.180911	0.667883	0.023564		221.8	0.631772	0.612632	0.056018
222	0.303055	0.715462	0.027463		222	0.180982	0.660328	0.022498		222	0.180865	0.668293	0.023444		222	0.631839	0.612879	0.055589
222.2	0.303528	0.716092	0.027464		222.2	0.181186	0.660528	0.022663		222.2	0.180692	0.669018	0.023496		222.2	0.631976	0.612896	0.055599
222.4	0.304086	0.71617	0.027837		222.4	0.181328	0.660917	0.022628		222.4	0.180522	0.669283	0.023542		222.4	0.63233	0.612596	0.055675
222.6	0.304242	0.716739	0.028066		222.6	0.181635	0.66179	0.022302		222.6	0.180598	0.669589	0.02338		222.6	0.632652	0.61273	0.055784
222.8	0.304373	0.71711	0.027805		222.8	0.181944	0.662318	0.022453		222.8	0.180602	0.670019	0.023294		222.8	0.632703	0.612804	0.055782
223	0.30453	0.717319	0.028188		223	0.181911	0.662991	0.022618		223	0.180523	0.67056	0.022829		223	0.632766	0.612484	0.055508
223.2	0.3049	0.717235	0.028387		223.2	0.182071	0.663318	0.022477		223.2	0.18057	0.670914	0.022929		223.2	0.63264	0.612374	0.055668
223.4	0.304793	0.717584	0.028317		223.4	0.18183	0.663796	0.022566		223.4	0.180695	0.671217	0.022551		223.4	0.633126	0.612149	0.055541
223.6	0.305085	0.717957	0.027891		223.6	0.181976	0.664463	0.022756		223.6	0.181098	0.671572	0.022374		223.6	0.633244	0.61221	0.055085
223.8	0.305498	0.718092	0.027708		223.8	0.182347	0.665131	0.022944		223.8	0.181501	0.671672	0.022332		223.8	0.633573	0.611676	0.05517
224	0.3057	0.7186	0.027831		224	0.182376	0.665038	0.022987		224	0.181432	0.672053	0.022141		224	0.634013	0.611823	0.055367
224.2	0.306239	0.718776	0.027482		224.2	0.18231	0.665621	0.02288		224.2	0.181619	0.672412	0.022009		224.2	0.634118	0.611894	0.055509
224.4	0.306554	0.718771	0.027467		224.4	0.182585	0.665735	0.022972		224.4	0.181943	0.672915	0.022399		224.4	0.634129	0.611913	0.055333
224.6	0.306768	0.719132	0.02727		224.6	0.182815	0.665725	0.023175		224.6	0.182319	0.673299	0.022967		224.6	0.634426	0.612121	0.055657
224.8	0.307058	0.719349	0.027025		224.8	0.18298	0.665886	0.022705		224.8	0.182349	0.673335	0.023581		224.8	0.634238	0.612162	0.055981
225	0.306925	0.719539	0.026702		225	0.183088	0.666102	0.022258		225	0.182497	0.673452	0.023539		225	0.634093	0.612612	0.056378
225.2	0.30719	0.719529	0.026868		225.2	0.182849	0.666055	0.021735		225.2	0.182624	0.673338	0.024009		225.2	0.634335	0.613357	0.056276
225.4	0.307547	0.71987	0.027151		225.4	0.182966	0.666315	0.021857		225.4	0.182418	0.673477	0.024509		225.4	0.634272	0.613851	0.056257
225.6	0.307798	0.720491	0.027577		225.6	0.182869	0.666646	0.021749		225.6	0.182517	0.673689	0.024658		225.6	0.634367	0.614081	0.056156
225.8	0.308214	0.72045	0.027769		225.8	0.182782	0.666743	0.021881		225.8	0.182617	0.674319	0.02467		225.8	0.634164	0.614249	0.055808
226	0.308653	0.720586	0.027966		226	0.182435	0.666995	0.021932		226	0.182628	0.674794	0.024584		226	0.634264	0.614297	0.055742
226.2	0.308904	0.720706	0.027945		226.2	0.182727	0.667172	0.02196		226.2	0.182567	0.675314	0.024647		226.2	0.634457	0.614367	0.055945
226.4	0.308848	0.720617	0.028251		226.4	0.182712	0.667311	0.021852		226.4	0.1828	0.675668	0.024395		226.4	0.634454	0.614773	0.055944
226.6	0.308505	0.721142	0.028373		226.6	0.182582	0.667934	0.022184		226.6	0.183131	0.676271	0.024258		226.6	0.634624	0.615002	0.056206
226.8	0.308226	0.721684	0.028398		226.8	0.182616	0.667931	0.022251		226.8	0.183343	0.676928	0.024359		226.8	0.634637	0.614933	0.05618
227	0.30857	0.721995	0.028613		227	0.182541	0.668034	0.022395		227	0.183635	0.677463	0.024232		227	0.634617	0.614765	0.056059
227.2	0.308615	0.722447	0.028416		227.2	0.182798	0.668272	0.022383		227.2	0.183971	0.677782	0.023966		227.2	0.634636	0.614581	0.055982
227.4	0.308773	0.722818	0.027982		227.4	0.182833	0.668509	0.022323		227.4	0.184323	0.678033	0.023654		227.4	0.634975	0.614849	0.056167
227.6	0.309225	0.723053	0.028309		227.6	0.183181	0.669094	0.022464		227.6	0.184859	0.678242	0.023729		227.6	0.635081	0.61494	0.056175
227.8	0.309691	0.723289	0.028447		227.8	0.183434	0.669372	0.022517		227.8	0.184796	0.678426	0.023818		227.8	0.635284	0.614906	0.056388
228	0.309778	0.723635	0.028417		228	0.183705	0.669627	0.02246		228	0.184899	0.678808	0.023843		228	0.63538	0.614888	0.056627
228.2	0.310091	0.723641	0.028159		228.2	0.184028	0.670474	0.022472		228.2	0.1853	0.679087	0.024054		228.2	0.635457	0.614955	0.056628
228.4	0.310147	0.724055	0.028209		228.4	0.184421	0.670526	0.022609		228.4	0.185703	0.679497	0.024484		228.4	0.635798	0.614973	0.056709
228.6	0.310501	0.724575	0.027814		228.6	0.185085	0.671133	0.022316		228.6	0.186004	0.679896	0.024848		228.6	0.635647	0.615252	0.056726
228.8	0.311019	0.724826	0.027456		228.8	0.18541	0.671779	0.022079		228.8	0.185761	0.679986	0.024902		228.8	0.635835	0.61523	0.05681
229	0.311223	0.725067	0.02748		229	0.185421	0.672093	0.021839		229	0.185757	0.6803	0.024842		229	0.636032	0.615581	0.056489
229.2	0.311791	0.725182	0.027653		229.2	0.185417	0.672543	0.022021		229.2	0.185892	0.680627	0.025036		229.2	0.635952	0.615629	0.05624
229.4	0.311997	0.725397	0.027593		229.4	0.185986	0.673262	0.022205		229.4	0.185859	0.681281	0.025484		229.4	0.636049	0.615177	0.056053
229.6	0.312142	0.725749	0.027648		229.6	0.186275	0.673547	0.022391		229.6	0.186173	0.681835	0.025126		229.6	0.636097	0.615137	0.056206
229.8	0.312337	0.72566	0.027625		229.8	0.186461	0.673615	0.022554		229.8	0.186287	0.682579	0.024986		229.8	0.636325	0.615035	0.056025
230	0.312313	0.725499	0.027127		230	0.186844	0.674145	0.022757		230	0.186497	0.68294	0.024922		230	0.636478	0.614806	0.056134
230.2	0.312442	0.725934	0.027082		230.2	0.187312	0.674357	0.022812		230.2	0.186888	0.683494	0.02456		230.2	0.636644	0.614728	0.056195
230.4	0.312592	0.726441	0.027283		230.4	0.187223	0.674312	0.022997		230.4	0.187338	0.683722	0.024325		230.4	0.636389	0.614651	0.056226
230.6	0.31278	0.726784	0.027561		230.6	0.187394	0.674565	0.023326		230.6	0.187395	0.684297	0.024207		230.6	0.636639	0.614548	0.056338
230.8	0.312896	0.727076	0.027882		230.8	0.187756	0.674706	0.023127		230.8	0.18723	0.684855	0.024215		230.8	0.636281	0.614676	0.056197
231	0.313362	0.727377	0.028093		231	0.187652	0.675197	0.023045		231	0.187322	0.685196	0.023975		231	0.636155	0.614724	0.056331
231.2	0.313381	0.727491	0.028059		231.2	0.18757	0.67551	0.023092		231.2	0.187366	0.685271	0.023639		231.2	0.636029	0.615026	0.056804
231.4	0.314213	0.727393	0.028157		231.4	0.187483	0.675626	0.022815		231.4	0.187581	0.685416	0.024104		231.4	0.636162	0.615364	0.057112
231.6	0.314794	0.727453	0.028511		231.6	0.187453	0.676097	0.022603		231.6	0.187722	0.68548	0.024213		231.6	0.636325	0.615638	0.056903
231.8	0.315049	0.727761	0.028264		231.8	0.187192	0.676355	0.022653		231.8	0.187487	0.685688	0.023958		231.8	0.636123	0.61553	0.056831
232	0.314968	0.728154	0.028431		232	0.187155	0.676911	0.0223		232	0.187647	0.686061	0.023935		232	0.6363	0.615677	0.057063
232.2	0.315088	0.728245	0.028263		232.2	0.187166	0.677053	0.022363		232.2	0.18781	0.686211	0.024135		232.2	0.636236	0.616112	0.056858
232.4	0.315357	0.728849	0.02854		232.4	0.187149	0.677194	0.022338		232.4	0.187693	0.68641	0.0242		232.4	0.63659	0.616453	0.056781
232.6	0.315651	0.729243	0.028354		232.6	0.187213	0.677706	0.022294		232.6	0.187455	0.686638	0.02467		232.6	0.636384	0.616773	0.056606
232.8	0.315861	0.729563	0.028216		232.8	0.186901	0.67792	0.022234		232.8	0.187314	0.686734	0.024861		232.8	0.637197	0.617057	0.056302
233	0.315977	0.72984	0.028128		233	0.186955	0.678356	0.022086		233	0.187274	0.687162	0.024832		233	0.637338	0.617297	0.056086
233.2	0.316215	0.730435	0.028123		233.2	0.18711	0.67891	0.022667		233.2	0.187181	0.68766	0.024672		233.2	0.637306	0.617575	0.056336
233.4	0.316065	0.730846	0.027918		233.4	0.187331	0.679313	0.022529		233.4	0.187486	0.687999	0.024878		233.4	0.637606	0.617803	0.056422
233.6	0.316059	0.731358	0.028007		233.6	0.187893	0.679381	0.022743		233.6	0.187743	0.688212	0.024326		233.6	0.63769	0.618182	0.056677
233.8	0.316192	0.731677	0.027824		233.8	0.187973	0.679908	0.022764		233.8	0.188376	0.688556	0.024517		233.8	0.637964	0.617943	0.056498
234	0.316166	0.732232	0.027745		234	0.188636	0.680103	0.023232		234	0.188975	0.688653	0.024405		234	0.638193	0.617828	0.056654
234.2	0.316241	0.732915	0.028154		234.2	0.189103	0.680196	0.02359		234.2	0.189087	0.688899	0.024307		234.2	0.638019	0.617979	0.056714
234.4	0.31633	0.733149	0.028259		234.4	0.189132	0.680563	0.023527		234.4	0.189339	0.688773	0.024448		234.4	0.637749	0.618258	0.056628
234.6	0.316557	0.733485	0.028567		234.6	0.189519	0.680985	0.023665		234.6	0.18936	0.68946	0.024388		234.6	0.637882	0.618294	0.056375
234.8	0.316733	0.733676	0.028778		234.8	0.189584	0.681473	0.023526		234.8	0.189651	0.68979	0.024648		234.8	0.637713	0.618501	0.056596
235	0.316864	0.734046	0.02892		235	0.189905	0.68208	0.023545		235	0.190019	0.690115	0.024461		235	0.63775	0.618755	0.057002
235.2	0.317062	0.733765	0.028858		235.2	0.189993	0.682397	0.023847		235.2	0.190337	0.690365	0.024711		235.2	0.637764	0.619051	0.057067
235.4	0.317397	0.733958	0.028759		235.4	0.190074	0.682759	0.023999		235.4	0.190546	0.690597	0.02476		235.4	0.637804	0.619077	0.057031
235.6	0.317547	0.734006	0.028721		235.6	0.190019	0.683133	0.023865		235.6	0.190687	0.690877	0.024404		235.6	0.637926	0.619143	0.056734
235.8	0.3176	0.734227	0.02877		235.8	0.189579	0.683629	0.024181		235.8	0.190879	0.69137	0.024118		235.8	0.637507	0.61895	0.056565
236	0.3177	0.734264	0.029046		236	0.189668	0.684213	0.023971		236	0.191068	0.691924	0.024127		236	0.637616	0.619262	0.056536
236.2	0.318033	0.734219	0.029139		236.2	0.18996	0.684714	0.023969		236.2	0.191176	0.692181	0.024137		236.2	0.637844	0.619483	0.0567
236.4	0.318671	0.734602	0.029023		236.4	0.190085	0.685431	0.023731		236.4	0.191129	0.6928	0.024202		236.4	0.63812	0.619413	0.05648
236.6	0.31903	0.734823	0.028983		236.6	0.190424	0.685767	0.023484		236.6	0.191155	0.693184	0.02425		236.6	0.638177	0.619793	0.056649
236.8	0.319763	0.734939	0.029057		236.8	0.190786	0.686277	0.023404		236.8	0.191144	0.693517	0.024123		236.8	0.638508	0.620086	0.056261
237	0.32054	0.735537	0.029183		237	0.191082	0.686629	0.023571		237	0.191083	0.694008	0.023801		237	0.638346	0.620019	0.056469
237.2	0.320985	0.736071	0.029061		237.2	0.191391	0.68683	0.023804		237.2	0.191331	0.694745	0.023702		237.2	0.638222	0.620448	0.056743
237.4	0.32128	0.736248	0.029091		237.4	0.191856	0.686945	0.023602		237.4	0.191585	0.695266	0.023936		237.4	0.63858	0.62012	0.056964
237.6	0.321539	0.736569	0.029242		237.6	0.192382	0.68709	0.02384		237.6	0.192005	0.695503	0.023863		237.6	0.639189	0.619985	0.056852
237.8	0.321721	0.737019	0.029273		237.8	0.19261	0.68737	0.023967		237.8	0.192518	0.695975	0.024319		237.8	0.639246	0.619776	0.056605
238	0.321663	0.737769	0.029244		238	0.193094	0.687204	0.02388		238	0.192357	0.696101	0.024678		238	0.639375	0.620058	0.056538
238.2	0.321793	0.738101	0.029579		238.2	0.193428	0.687396	0.02394		238.2	0.192283	0.69615	0.024956		238.2	0.639308	0.620256	0.056397
238.4	0.321902	0.738087	0.029486		238.4	0.193549	0.687504	0.023652		238.4	0.19262	0.69656	0.025481		238.4	0.639465	0.62027	0.056385
238.6	0.321962	0.738686	0.029482		238.6	0.19388	0.687295	0.023844		238.6	0.192657	0.697161	0.025524		238.6	0.639575	0.620154	0.056357
238.8	0.321632	0.738921	0.029579		238.8	0.193911	0.687568	0.024254		238.8	0.192833	0.697464	0.025607		238.8	0.639625	0.620337	0.057009
239	0.321097	0.739102	0.029501		239	0.19408	0.687697	0.024337		239	0.192869	0.697874	0.025391		239	0.639757	0.620474	0.057593
239.2	0.320869	0.739256	0.029429		239.2	0.193793	0.687795	0.02446		239.2	0.192889	0.697863	0.025601		239.2	0.639624	0.620486	0.057691
239.4	0.320705	0.739866	0.029277		239.4	0.193874	0.688092	0.024444		239.4	0.192882	0.697798	0.025244		239.4	0.639504	0.620584	0.058406
239.6	0.32107	0.739883	0.029277		239.6	0.194098	0.688182	0.024283		239.6	0.193061	0.698194	0.025498		239.6	0.639609	0.620355	0.058243
239.8	0.321084	0.740101	0.029556		239.8	0.193925	0.688765	0.024401		239.8	0.193234	0.698413	0.025233		239.8	0.639577	0.620394	0.058574
240	0.321222	0.740166	0.029764		240	0.194231	0.689203	0.024267		240	0.193181	0.698953	0.024889		240	0.639377	0.620372	0.058834
240.2	0.321454	0.740367	0.029684		240.2	0.194339	0.689982	0.024106		240.2	0.193129	0.699148	0.02472		240.2	0.639581	0.620534	0.059052
240.4	0.322041	0.740544	0.029539		240.4	0.194269	0.69045	0.023822		240.4	0.193331	0.699577	0.024538		240.4	0.639593	0.620832	0.059097
240.6	0.322251	0.740911	0.030058		240.6	0.194524	0.690618	0.0238		240.6	0.193447	0.699675	0.024302		240.6	0.639793	0.621394	0.059598
240.8	0.322889	0.741126	0.030152		240.8	0.194536	0.691201	0.023967		240.8	0.193765	0.699838	0.023947		240.8	0.639773	0.621587	0.059451
241	0.323498	0.741288	0.030171		241	0.194639	0.691483	0.024039		241	0.193742	0.700013	0.023731		241	0.639859	0.62144	0.059663
241.2	0.323902	0.741165	0.03005		241.2	0.19489	0.691955	0.024164		241.2	0.194036	0.700535	0.023598		241.2	0.639983	0.621577	0.059511
241.4	0.32446	0.741561	0.030051		241.4	0.195047	0.69235	0.024313		241.4	0.194075	0.700845	0.023656		241.4	0.640351	0.621318	0.059033
241.6	0.324975	0.741666	0.030206		241.6	0.195243	0.692609	0.02447		241.6	0.194422	0.701252	0.023605		241.6	0.640484	0.621253	0.058173
241.8	0.325222	0.742138	0.029841		241.8	0.195722	0.692858	0.024445		241.8	0.194319	0.701726	0.023859		241.8	0.640418	0.621637	0.057795
242	0.32548	0.742621	0.029582		242	0.195934	0.693018	0.02462		242	0.194491	0.701797	0.024006		242	0.640603	0.621749	0.057691
242.2	0.325872	0.742666	0.029499		242.2	0.196245	0.693486	0.024851		242.2	0.19479	0.702232	0.02442		242.2	0.640748	0.621395	0.057329
242.4	0.325973	0.742726	0.029349		242.4	0.196538	0.693848	0.024817		242.4	0.194776	0.702747	0.024674		242.4	0.640738	0.621381	0.057114
242.6	0.326169	0.743316	0.029316		242.6	0.196553	0.694218	0.02466		242.6	0.19492	0.702811	0.02447		242.6	0.640634	0.621597	0.057143
242.8	0.326255	0.743486	0.029662		242.8	0.196547	0.694726	0.025004		242.8	0.194887	0.703007	0.024642		242.8	0.640856	0.621627	0.057189
243	0.326234	0.743768	0.029571		243	0.196547	0.694971	0.024605		243	0.194959	0.703088	0.024926		243	0.641186	0.621741	0.057348
243.2	0.3264	0.744264	0.029713		243.2	0.196714	0.695319	0.024441		243.2	0.195011	0.702958	0.025257		243.2	0.641065	0.621803	0.057213
243.4	0.326934	0.744516	0.029633		243.4	0.197217	0.695608	0.024399		243.4	0.195332	0.703114	0.025204		243.4	0.641316	0.621975	0.057502
243.6	0.327139	0.744332	0.029517		243.6	0.197316	0.695869	0.024492		243.6	0.195471	0.703674	0.025272		243.6	0.641446	0.621892	0.057142
243.8	0.327189	0.744587	0.029899		243.8	0.197251	0.696133	0.024517		243.8	0.195516	0.703886	0.024953		243.8	0.641404	0.622213	0.057374
244	0.327291	0.744781	0.029916		244	0.197374	0.696336	0.024434		244	0.195605	0.704414	0.025126		244	0.641109	0.62247	0.057276
244.2	0.327505	0.744968	0.029791		244.2	0.196998	0.696722	0.024117		244.2	0.195767	0.704478	0.024986		244.2	0.641604	0.622692	0.057518
244.4	0.327941	0.745313	0.029745		244.4	0.197099	0.696851	0.023807		244.4	0.196078	0.70487	0.024716		244.4	0.64179	0.622913	0.057751
244.6	0.328548	0.745726	0.02984		244.6	0.197138	0.696809	0.023853		244.6	0.196154	0.705061	0.024474		244.6	0.641566	0.622912	0.057762
244.8	0.328879	0.745726	0.029681		244.8	0.197	0.697246	0.023968		244.8	0.196375	0.705074	0.024191		244.8	0.641334	0.623174	0.057545
245	0.328943	0.745763	0.029676		245	0.197395	0.697408	0.02423		245	0.196406	0.70533	0.024016		245	0.641453	0.623427	0.05762
245.2	0.329183	0.746097	0.029679		245.2	0.197552	0.697744	0.024379		245.2	0.196967	0.705981	0.024002		245.2	0.641376	0.623521	0.057377
245.4	0.328955	0.746631	0.029544		245.4	0.197792	0.698023	0.024303		245.4	0.197116	0.706396	0.02415		245.4	0.641247	0.623803	0.057233
245.6	0.32887	0.746939	0.029392		245.6	0.198001	0.698129	0.024461		245.6	0.197424	0.707033	0.02419		245.6	0.641572	0.623821	0.057474
245.8	0.328569	0.747417	0.02907		245.8	0.198293	0.698175	0.024777		245.8	0.197796	0.707261	0.024171		245.8	0.641677	0.624322	0.05801
246	0.328572	0.747764	0.029219		246	0.198548	0.698213	0.024969		246	0.198258	0.70755	0.024212		246	0.641771	0.624169	0.058101
246.2	0.328606	0.747926	0.029356		246.2	0.199069	0.698853	0.024762		246.2	0.198436	0.708059	0.024455		246.2	0.641973	0.624184	0.05798
246.4	0.328587	0.748358	0.029602		246.4	0.19936	0.699544	0.024759		246.4	0.198482	0.708115	0.02466		246.4	0.642102	0.624667	0.057958
246.6	0.328814	0.748433	0.029858		246.6	0.1995	0.700087	0.024627		246.6	0.198403	0.708069	0.024954		246.6	0.642163	0.624949	0.058174
246.8	0.328986	0.748572	0.029748		246.8	0.199605	0.700622	0.024764		246.8	0.198163	0.708358	0.025451		246.8	0.642489	0.624716	0.058023
247	0.328997	0.74891	0.029677		247	0.199547	0.70122	0.0243		247	0.198144	0.708407	0.025759		247	0.642793	0.624888	0.058232
247.2	0.329366	0.748949	0.029834		247.2	0.199659	0.701609	0.02391		247.2	0.198326	0.708731	0.025717		247.2	0.642853	0.624921	0.058246
247.4	0.329333	0.749148	0.029785		247.4	0.199726	0.702199	0.024018		247.4	0.198356	0.709245	0.026008		247.4	0.64318	0.624769	0.058141
247.6	0.329156	0.749149	0.029931		247.6	0.19953	0.702484	0.02407		247.6	0.198052	0.709492	0.025919		247.6	0.64347	0.624905	0.058134
247.8	0.32958	0.749483	0.030233		247.8	0.199604	0.702654	0.023818		247.8	0.197883	0.709837	0.026339		247.8	0.6435	0.624936	0.058507
248	0.329895	0.749555	0.030095		248	0.199559	0.702899	0.02322		248	0.198086	0.710414	0.026446		248	0.643751	0.624626	0.05867
248.2	0.330658	0.749758	0.030016		248.2	0.199385	0.703011	0.023003		248.2	0.19805	0.710703	0.026065		248.2	0.644118	0.624301	0.058888
248.4	0.331543	0.750404	0.029918		248.4	0.199497	0.703296	0.022934		248.4	0.198369	0.71106	0.026099		248.4	0.644075	0.624478	0.058912
248.6	0.332085	0.750856	0.029924		248.6	0.199506	0.703675	0.023051		248.6	0.198354	0.711298	0.025946		248.6	0.643901	0.624548	0.058819
248.8	0.332116	0.751215	0.030093		248.8	0.199553	0.704007	0.023099		248.8	0.198395	0.711543	0.025755		248.8	0.644243	0.624919	0.058876
249	0.332171	0.751497	0.030062		249	0.199884	0.704215	0.023337		249	0.198966	0.711932	0.025761		249	0.644323	0.624929	0.059185
249.2	0.332314	0.752191	0.030139		249.2	0.200004	0.704473	0.023227		249.2	0.199529	0.712376	0.025752		249.2	0.644149	0.624792	0.059384
249.4	0.332339	0.752488	0.030068		249.4	0.20032	0.705011	0.023336		249.4	0.19957	0.712549	0.025648		249.4	0.644098	0.62535	0.059889
249.6	0.332741	0.752762	0.03026		249.6	0.200384	0.705359	0.023579		249.6	0.199749	0.7132	0.025352		249.6	0.644252	0.625242	0.060268
249.8	0.332902	0.753055	0.03049		249.8	0.200614	0.705606	0.023985		249.8	0.200065	0.713094	0.025252		249.8	0.644056	0.625388	0.060193
250	0.333238	0.753238	0.030954		250	0.201117	0.706257	0.024151		250	0.200295	0.713298	0.025408		250	0.64392	0.625265	0.060069
250.2	0.333542	0.753276	0.031232		250.2	0.201571	0.706963	0.023921		250.2	0.200189	0.713698	0.025324		250.2	0.644033	0.625558	0.06016
250.4	0.333915	0.753392	0.031476		250.4	0.201685	0.707345	0.02409		250.4	0.200749	0.713755	0.025665		250.4	0.64395	0.626075	0.059899
250.6	0.33411	0.753225	0.031482		250.6	0.201989	0.707637	0.024086		250.6	0.200648	0.714085	0.025743		250.6	0.643886	0.626167	0.059931
250.8	0.334094	0.753403	0.031569		250.8	0.202033	0.708104	0.024109		250.8	0.200793	0.714492	0.025571		250.8	0.643614	0.626107	0.060172
251	0.333832	0.753772	0.031844		251	0.201708	0.708488	0.024172		251	0.201037	0.714895	0.02561		251	0.643658	0.626505	0.06024
251.2	0.333716	0.753775	0.031819		251.2	0.201911	0.708701	0.024233		251.2	0.200931	0.715409	0.025727		251.2	0.643445	0.626416	0.060166
251.4	0.333516	0.754104	0.0315		251.4	0.201964	0.709388	0.024244		251.4	0.200833	0.715918	0.025795		251.4	0.643429	0.626517	0.060151
251.6	0.333781	0.754206	0.031095		251.6	0.201742	0.709462	0.024339		251.6	0.201052	0.716418	0.025651		251.6	0.643229	0.62705	0.060228
251.8	0.334125	0.754286	0.030793		251.8	0.202025	0.709557	0.024427		251.8	0.201157	0.716929	0.025578		251.8	0.643347	0.627301	0.060315
252	0.334266	0.754436	0.030548		252	0.202018	0.709217	0.02434		252	0.201424	0.717337	0.025372		252	0.643571	0.627363	0.05998
252.2	0.334674	0.754641	0.030268		252.2	0.20211	0.709315	0.024633		252.2	0.201715	0.717449	0.025178		252.2	0.643564	0.627395	0.05974
252.4	0.335157	0.755149	0.029952		252.4	0.202309	0.709882	0.024608		252.4	0.201734	0.717941	0.025191		252.4	0.643576	0.627622	0.059688
252.6	0.335361	0.755313	0.029865		252.6	0.202648	0.710061	0.024944		252.6	0.201461	0.718065	0.025227		252.6	0.643913	0.627536	0.059572
252.8	0.335944	0.755649	0.029659		252.8	0.202869	0.710013	0.025009		252.8	0.201692	0.718359	0.025462		252.8	0.64426	0.627629	0.059746
253	0.336226	0.755969	0.028989		253	0.203325	0.710023	0.025186		253	0.2019	0.718732	0.025818		253	0.644082	0.627496	0.059923
253.2	0.336635	0.756501	0.028813		253.2	0.203697	0.710414	0.024977		253.2	0.201713	0.719044	0.025584		253.2	0.644576	0.627419	0.060007
253.4	0.337171	0.75664	0.028703		253.4	0.204202	0.710845	0.024835		253.4	0.201249	0.719203	0.025528		253.4	0.644685	0.627589	0.059997
253.6	0.337465	0.756999	0.028747		253.6	0.204217	0.710887	0.024736		253.6	0.201365	0.719697	0.025529		253.6	0.644697	0.627325	0.059726
253.8	0.33801	0.757232	0.028825		253.8	0.204569	0.711184	0.024933		253.8	0.201713	0.719667	0.0257		253.8	0.645105	0.627435	0.059692
254	0.338413	0.757307	0.029083		254	0.205156	0.711633	0.024589		254	0.201686	0.719837	0.026054		254	0.645572	0.627498	0.0598
254.2	0.338527	0.757561	0.029226		254.2	0.205469	0.711586	0.024081		254.2	0.20186	0.720113	0.025827		254.2	0.6462	0.627563	0.059785
254.4	0.338951	0.757828	0.029572		254.4	0.205805	0.711874	0.024202		254.4	0.202449	0.72029	0.025944		254.4	0.646515	0.627754	0.059735
254.6	0.339021	0.758203	0.029741		254.6	0.206002	0.712189	0.024242		254.6	0.202123	0.72075	0.026001		254.6	0.647009	0.627668	0.060075
254.8	0.339041	0.758601	0.030156		254.8	0.205993	0.712636	0.024132		254.8	0.202441	0.721175	0.025928		254.8	0.647076	0.627902	0.060469
255	0.339017	0.759057	0.030284		255	0.205818	0.712949	0.02395		255	0.202389	0.721638	0.026196		255	0.647317	0.627989	0.060353
255.2	0.339246	0.759219	0.030499		255.2	0.205833	0.713479	0.023923		255.2	0.20225	0.722127	0.026176		255.2	0.647562	0.628055	0.060441
255.4	0.339568	0.759473	0.030441		255.4	0.205719	0.713946	0.023963		255.4	0.202733	0.722404	0.025814		255.4	0.647817	0.628401	0.06083
255.6	0.339755	0.759586	0.030679		255.6	0.205423	0.713951	0.024036		255.6	0.203455	0.722741	0.025934		255.6	0.647973	0.628639	0.0607
255.8	0.339722	0.759597	0.03086		255.8	0.205404	0.714346	0.024191		255.8	0.20365	0.722953	0.02557		255.8	0.648324	0.628825	0.060849
256	0.339495	0.759941	0.031165		256	0.204958	0.714311	0.023842		256	0.204078	0.72361	0.025594		256	0.648117	0.629038	0.060745
256.2	0.339768	0.759891	0.031241		256.2	0.204829	0.714966	0.023937		256.2	0.204185	0.724031	0.025368		256.2	0.648156	0.628968	0.061147
256.4	0.340026	0.760213	0.031337		256.4	0.204971	0.715581	0.023791		256.4	0.203986	0.72436	0.025221		256.4	0.648287	0.629279	0.061255
256.6	0.34009	0.760396	0.031397		256.6	0.205116	0.715667	0.023986		256.6	0.203985	0.724244	0.025347		256.6	0.648386	0.629356	0.061252
256.8	0.340244	0.760585	0.031177		256.8	0.20508	0.715767	0.023881		256.8	0.20428	0.724907	0.025235		256.8	0.647949	0.629468	0.061367
257	0.340461	0.760856	0.030898		257	0.205207	0.715819	0.023973		257	0.204229	0.725276	0.024784		257	0.647824	0.629238	0.061461
257.2	0.340719	0.760836	0.031059		257.2	0.205402	0.716393	0.024005		257.2	0.204199	0.725439	0.024531		257.2	0.648013	0.629359	0.061508
257.4	0.340657	0.760822	0.031058		257.4	0.205795	0.716398	0.023805		257.4	0.204554	0.725604	0.024331		257.4	0.647638	0.629693	0.061627
257.6	0.340609	0.76098	0.030584		257.6	0.206063	0.716802	0.023909		257.6	0.204881	0.725872	0.024308		257.6	0.647946	0.629756	0.061647
257.8	0.340959	0.761111	0.03058		257.8	0.206615	0.717436	0.023693		257.8	0.204791	0.726014	0.024233		257.8	0.648253	0.629718	0.061766
258	0.341	0.761536	0.030593		258	0.206815	0.7181	0.023615		258	0.204737	0.726096	0.024432		258	0.64821	0.629779	0.06189
258.2	0.341071	0.762054	0.030619		258.2	0.207204	0.718441	0.023747		258.2	0.20519	0.726504	0.024141		258.2	0.648284	0.62975	0.062004
258.4	0.341391	0.762659	0.030644		258.4	0.207537	0.719009	0.024041		258.4	0.205243	0.72679	0.024576		258.4	0.648413	0.630101	0.062213
258.6	0.341366	0.763017	0.030676		258.6	0.207832	0.719383	0.023824		258.6	0.205193	0.727085	0.024804		258.6	0.648633	0.630098	0.062463
258.8	0.341839	0.763408	0.030731		258.8	0.207965	0.71972	0.023938		258.8	0.20529	0.727247	0.024875		258.8	0.648137	0.630339	0.062662
259	0.341988	0.763555	0.030683		259	0.207843	0.71992	0.024178		259	0.205565	0.727402	0.024955		259	0.648301	0.630373	0.062652
259.2	0.342423	0.763754	0.030872		259.2	0.208017	0.720518	0.024582		259.2	0.205779	0.727511	0.025097		259.2	0.648477	0.630649	0.062622
259.4	0.343003	0.763948	0.030792		259.4	0.208297	0.720718	0.024839		259.4	0.205929	0.727716	0.025352		259.4	0.648582	0.63083	0.062802
259.6	0.343194	0.764397	0.031097		259.6	0.20828	0.720802	0.024839		259.6	0.206289	0.728181	0.02565		259.6	0.648573	0.630983	0.062484
259.8	0.343114	0.764826	0.031069		259.8	0.208251	0.720851	0.024868		259.8	0.206347	0.72873	0.025751		259.8	0.648353	0.631336	0.062613
260	0.343552	0.765131	0.03138		260	0.207859	0.720757	0.025195		260	0.206336	0.7291	0.025655		260	0.64813	0.631498	0.062066
260.2	0.343674	0.765324	0.031224		260.2	0.207862	0.720992	0.025389		260.2	0.206348	0.729029	0.025725		260.2	0.648386	0.631339	0.061812
260.4	0.343642	0.765605	0.031426		260.4	0.208042	0.720974	0.025433		260.4	0.206406	0.729353	0.025565		260.4	0.648179	0.631281	0.061215
260.6	0.34385	0.765704	0.031219		260.6	0.208327	0.720816	0.025614		260.6	0.206656	0.729737	0.025706		260.6	0.647967	0.63104	0.061058
260.8	0.344248	0.765772	0.031175		260.8	0.20803	0.720866	0.02564		260.8	0.206971	0.730296	0.02533		260.8	0.647994	0.631024	0.060839
261	0.344636	0.765945	0.031038		261	0.208202	0.720943	0.02574		261	0.207195	0.730318	0.025219		261	0.648424	0.630829	0.060504
261.2	0.344863	0.765887	0.031018		261.2	0.208215	0.721478	0.025769		261.2	0.207533	0.730526	0.025399		261.2	0.648414	0.630877	0.060156
261.4	0.345063	0.766345	0.031008		261.4	0.208146	0.721616	0.02582		261.4	0.207844	0.730716	0.025314		261.4	0.648741	0.630709	0.060131
261.6	0.345161	0.766766	0.030959		261.6	0.208505	0.7222	0.025754		261.6	0.208025	0.731199	0.025039		261.6	0.649112	0.630325	0.05974
261.8	0.345463	0.767184	0.031381		261.8	0.208762	0.722249	0.025638		261.8	0.208193	0.731548	0.024916		261.8	0.649201	0.630379	0.059472
262	0.345411	0.767791	0.031699		262	0.209081	0.722786	0.025888		262	0.208568	0.731983	0.025334		262	0.64948	0.630581	0.059792
262.2	0.345422	0.768172	0.031568		262.2	0.209722	0.723036	0.025753		262.2	0.208924	0.732145	0.025352		262.2	0.649789	0.630819	0.059859
262.4	0.345827	0.768471	0.03165		262.4	0.21016	0.723405	0.025676		262.4	0.209375	0.732289	0.025469		262.4	0.649965	0.631192	0.059975
262.6	0.345994	0.768392	0.031598		262.6	0.210509	0.723787	0.025216		262.6	0.209581	0.732463	0.025162		262.6	0.649903	0.631465	0.059976
262.8	0.346495	0.768533	0.031835		262.8	0.210537	0.724223	0.025744		262.8	0.209721	0.732456	0.025017		262.8	0.64964	0.631851	0.06014
263	0.346632	0.768554	0.031779		263	0.210772	0.724758	0.025701		263	0.209731	0.732642	0.02517		263	0.650235	0.632103	0.060284
263.2	0.347229	0.768869	0.032083		263.2	0.211413	0.725121	0.025761		263.2	0.209518	0.733063	0.025242		263.2	0.650332	0.632247	0.0606
263.4	0.347306	0.769283	0.032069		263.4	0.211878	0.725206	0.025539		263.4	0.209429	0.733644	0.025434		263.4	0.650476	0.632426	0.061552
263.6	0.347534	0.769241	0.031868		263.6	0.212081	0.72512	0.025368		263.6	0.209628	0.73411	0.025373		263.6	0.650328	0.632557	0.061942
263.8	0.347974	0.769037	0.031393		263.8	0.212349	0.725226	0.025173		263.8	0.209701	0.734506	0.025187		263.8	0.650168	0.632674	0.06237
264	0.348028	0.768999	0.03113		264	0.212166	0.725549	0.025357		264	0.209611	0.734726	0.025127		264	0.650004	0.632667	0.0624
264.2	0.347774	0.769168	0.030714		264.2	0.212319	0.72579	0.025145		264.2	0.209694	0.735121	0.02524		264.2	0.650234	0.632695	0.063052
264.4	0.348037	0.768952	0.030599		264.4	0.212349	0.726067	0.025224		264.4	0.209717	0.735798	0.025118		264.4	0.650197	0.632575	0.063278
264.6	0.348485	0.768997	0.030227		264.6	0.212591	0.726523	0.024928		264.6	0.209776	0.736062	0.025316		264.6	0.649878	0.632423	0.063889
264.8	0.348827	0.769343	0.030079		264.8	0.211909	0.726822	0.02484		264.8	0.209796	0.736643	0.024972		264.8	0.649788	0.632335	0.063702
265	0.349138	0.769557	0.02996		265	0.21171	0.727163	0.024815		265	0.210007	0.736867	0.025191		265	0.64977	0.632065	0.063703
265.2	0.3493	0.770039	0.029867		265.2	0.21141	0.727677	0.024964		265.2	0.210217	0.737382	0.025183		265.2	0.649812	0.631901	0.063772
265.4	0.349488	0.770328	0.030183		265.4	0.211336	0.727864	0.024977		265.4	0.2101	0.737641	0.025393		265.4	0.650119	0.631793	0.063906
265.6	0.349654	0.770389	0.030342		265.6	0.211513	0.727781	0.024977		265.6	0.210297	0.738006	0.025395		265.6	0.650124	0.631953	0.063361
265.8	0.349881	0.770672	0.030605		265.8	0.211735	0.7278	0.02488		265.8	0.210181	0.738232	0.025724		265.8	0.650368	0.632171	0.063217
266	0.34972	0.771048	0.030694		266	0.212201	0.728325	0.025051		266	0.210046	0.738753	0.026087		266	0.650504	0.632363	0.063242
266.2	0.34988	0.770985	0.030713		266.2	0.212208	0.728838	0.024969		266.2	0.210296	0.739056	0.026063		266.2	0.650464	0.633142	0.062788
266.4	0.350575	0.771165	0.031243		266.4	0.212121	0.728995	0.024936		266.4	0.210847	0.739355	0.026125		266.4	0.650671	0.633679	0.062258
266.6	0.350657	0.771441	0.031362		266.6	0.212147	0.729688	0.024816		266.6	0.210552	0.739493	0.026066		266.6	0.650567	0.63382	0.061772
266.8	0.350793	0.771927	0.031936		266.8	0.212189	0.72997	0.025211		266.8	0.210657	0.739555	0.02648		266.8	0.650625	0.6341	0.061748
267	0.351005	0.772651	0.03203		267	0.212538	0.729928	0.024838		267	0.210592	0.739896	0.026566		267	0.651052	0.634366	0.061529
267.2	0.35131	0.773038	0.032412		267.2	0.21287	0.729753	0.024671		267.2	0.210875	0.74005	0.026407		267.2	0.650839	0.634397	0.061435
267.4	0.351034	0.773264	0.032349		267.4	0.21319	0.729893	0.024359		267.4	0.211342	0.740224	0.026538		267.4	0.650824	0.635007	0.061568
267.6	0.351515	0.773073	0.031868		267.6	0.213391	0.730015	0.024569		267.6	0.211458	0.74034	0.026372		267.6	0.650907	0.635174	0.061521
267.8	0.351602	0.773484	0.031928		267.8	0.213443	0.730425	0.024349		267.8	0.211766	0.740354	0.026223		267.8	0.651181	0.635484	0.061594
268	0.351287	0.774084	0.032021		268	0.213313	0.730634	0.024605		268	0.212106	0.740438	0.026414		268	0.650968	0.635463	0.061685
268.2	0.351521	0.774503	0.032028		268.2	0.213635	0.730993	0.024654		268.2	0.212544	0.74044	0.026479		268.2	0.651262	0.63545	0.061755
268.4	0.351493	0.774782	0.032077		268.4	0.213783	0.731286	0.024678		268.4	0.21286	0.740635	0.026275		268.4	0.651238	0.635284	0.061465
268.6	0.351487	0.775365	0.032095		268.6	0.213676	0.731222	0.024484		268.6	0.213108	0.740613	0.026038		268.6	0.651006	0.635177	0.061847
268.8	0.351777	0.775895	0.031877		268.8	0.213178	0.731122	0.024765		268.8	0.213467	0.740805	0.025834		268.8	0.651139	0.635329	0.06188
269	0.351866	0.776352	0.03187		269	0.213354	0.731638	0.024916		269	0.214025	0.740762	0.026004		269	0.651604	0.635388	0.062123
269.2	0.352054	0.776609	0.031524		269.2	0.213553	0.731776	0.025161		269.2	0.21402	0.740876	0.026033		269.2	0.651896	0.635399	0.062247
269.4	0.352602	0.776556	0.031736		269.4	0.213557	0.732084	0.02517		269.4	0.214257	0.74111	0.026448		269.4	0.652227	0.635425	0.062194
269.6	0.35301	0.776851	0.031584		269.6	0.213934	0.73221	0.025359		269.6	0.214218	0.741527	0.02649		269.6	0.652502	0.63552	0.062077
269.8	0.352912	0.777054	0.031582		269.8	0.214455	0.732635	0.025011		269.8	0.214358	0.741987	0.02649		269.8	0.65289	0.635583	0.062349
270	0.352719	0.777362	0.031667		270	0.214803	0.732983	0.025		270	0.214586	0.742764	0.026746		270	0.653029	0.635923	0.062519
270.2	0.353186	0.777192	0.031762		270.2	0.214845	0.733518	0.025075		270.2	0.214979	0.743495	0.026833		270.2	0.653115	0.636501	0.062785
270.4	0.353798	0.777826	0.031922		270.4	0.215021	0.73371	0.025187		270.4	0.215397	0.743939	0.027113		270.4	0.6533	0.636552	0.062787
270.6	0.354283	0.778227	0.032085		270.6	0.215659	0.734026	0.025007		270.6	0.21529	0.7445	0.027319		270.6	0.652885	0.636583	0.063114
270.8	0.354492	0.778499	0.032269		270.8	0.215864	0.733895	0.02496		270.8	0.215724	0.744862	0.027631		270.8	0.652688	0.636958	0.063485
271	0.354973	0.778806	0.032483		271	0.216144	0.734073	0.024538		271	0.215648	0.745298	0.027535		271	0.65279	0.637007	0.063719
271.2	0.355485	0.778658	0.032723		271.2	0.216168	0.734127	0.024498		271.2	0.215857	0.745825	0.027816		271.2	0.652538	0.636969	0.064046
271.4	0.355508	0.778488	0.032707		271.4	0.21639	0.734374	0.024429		271.4	0.216158	0.746389	0.028019		271.4	0.652507	0.637491	0.064607
271.6	0.356043	0.778526	0.032759		271.6	0.216174	0.734494	0.024571		271.6	0.215933	0.746644	0.027796		271.6	0.652659	0.637348	0.065403
271.8	0.356397	0.778644	0.03339		271.8	0.21587	0.734606	0.024504		271.8	0.216194	0.747076	0.027811		271.8	0.652592	0.637397	0.065512
272	0.356512	0.778835	0.033277		272	0.216069	0.734692	0.024606		272	0.216058	0.747354	0.027527		272	0.652054	0.637117	0.065465
272.2	0.356906	0.779023	0.033157		272.2	0.216269	0.734901	0.024608		272.2	0.216117	0.747574	0.027087		272.2	0.65214	0.636808	0.065454
272.4	0.35683	0.779112	0.032886		272.4	0.216227	0.734975	0.024956		272.4	0.215995	0.747834	0.026562		272.4	0.652209	0.636741	0.065614
272.6	0.357117	0.779317	0.03279		272.6	0.216149	0.735271	0.02491		272.6	0.21594	0.747629	0.026176		272.6	0.65239	0.636683	0.065748
272.8	0.35782	0.779538	0.032827		272.8	0.216132	0.735945	0.025018		272.8	0.215942	0.747842	0.02598		272.8	0.652381	0.636672	0.065767
273	0.358221	0.779762	0.032557		273	0.216237	0.736861	0.0251		273	0.215983	0.748296	0.025569		273	0.652967	0.636325	0.065713
273.2	0.358707	0.77977	0.03236		273.2	0.216339	0.737191	0.025129		273.2	0.215621	0.748457	0.025458		273.2	0.653283	0.636128	0.065686
273.4	0.358886	0.779726	0.03217		273.4	0.216439	0.73778	0.024688		273.4	0.215964	0.748822	0.025631		273.4	0.65365	0.63603	0.065712
273.6	0.358708	0.780166	0.031964		273.6	0.216708	0.737886	0.024793		273.6	0.215821	0.749193	0.025593		273.6	0.653954	0.63593	0.065629
273.8	0.358476	0.780278	0.031985		273.8	0.216835	0.738168	0.02472		273.8	0.21611	0.749416	0.025591		273.8	0.653826	0.636108	0.065767
274	0.358605	0.780647	0.031711		274	0.216911	0.738623	0.02483		274	0.216435	0.749933	0.025854		274	0.654228	0.636318	0.065801
274.2	0.358904	0.780793	0.031196		274.2	0.21706	0.738997	0.02513		274.2	0.21667	0.75031	0.025726		274.2	0.65413	0.636622	0.065799
274.4	0.359332	0.781388	0.031478		274.4	0.217344	0.738994	0.024885		274.4	0.216848	0.750669	0.026011		274.4	0.654469	0.636667	0.065579
274.6	0.359758	0.78161	0.031633		274.6	0.217722	0.739242	0.024649		274.6	0.21719	0.750881	0.026704		274.6	0.654057	0.636926	0.065646
274.8	0.359872	0.782136	0.031653		274.8	0.217957	0.739452	0.024705		274.8	0.217708	0.751268	0.027018		274.8	0.653897	0.637302	0.065849
275	0.360035	0.782567	0.031683		275	0.218162	0.73968	0.024764		275	0.217733	0.751735	0.027556		275	0.653881	0.637269	0.065776
275.2	0.360319	0.78265	0.031813		275.2	0.218471	0.739799	0.024742		275.2	0.218296	0.752201	0.027729		275.2	0.653885	0.637355	0.065813
275.4	0.360388	0.782753	0.032127		275.4	0.218865	0.740193	0.024908		275.4	0.218743	0.752169	0.027675		275.4	0.653715	0.637678	0.066019
275.6	0.36063	0.783019	0.032421		275.6	0.21902	0.740457	0.025108		275.6	0.219195	0.752632	0.027629		275.6	0.653728	0.638122	0.065964
275.8	0.360595	0.783299	0.03274		275.8	0.219566	0.740595	0.024986		275.8	0.219408	0.753042	0.027857		275.8	0.653639	0.638538	0.065522
276	0.360539	0.783389	0.032566		276	0.220096	0.741036	0.024922		276	0.219474	0.753134	0.027466		276	0.653449	0.638875	0.065318
276.2	0.360861	0.783644	0.032724		276.2	0.220354	0.741445	0.025014		276.2	0.219848	0.75341	0.027565		276.2	0.653491	0.639116	0.065238
276.4	0.360784	0.783605	0.032691		276.4	0.220556	0.741949	0.025161		276.4	0.220095	0.753668	0.027612		276.4	0.65373	0.639176	0.065218
276.6	0.360936	0.78372	0.032877		276.6	0.220749	0.742696	0.024744		276.6	0.219998	0.754139	0.027282		276.6	0.653946	0.639157	0.065163
276.8	0.36116	0.784029	0.032934		276.8	0.220998	0.743215	0.024545		276.8	0.219682	0.754638	0.027119		276.8	0.65396	0.639241	0.065413
277	0.361198	0.784004	0.033084		277	0.221205	0.743573	0.024649		277	0.219772	0.75515	0.026878		277	0.654489	0.638896	0.065714
277.2	0.361316	0.784114	0.033145		277.2	0.221316	0.743814	0.024879		277.2	0.219773	0.755377	0.027117		277.2	0.65476	0.639056	0.065818
277.4	0.361267	0.78428	0.033139		277.4	0.221534	0.744104	0.02468		277.4	0.219805	0.755993	0.02706		277.4	0.654783	0.639058	0.065747
277.6	0.361013	0.784705	0.033294		277.6	0.221472	0.74415	0.024925		277.6	0.219562	0.756269	0.027		277.6	0.654914	0.63903	0.065652
277.8	0.361247	0.785045	0.033241		277.8	0.221692	0.744676	0.024906		277.8	0.219571	0.75657	0.026707		277.8	0.655134	0.639288	0.065391
278	0.361323	0.785548	0.032987		278	0.221453	0.745158	0.024859		278	0.219684	0.757207	0.02644		278	0.655532	0.639543	0.06512
278.2	0.361385	0.785824	0.033188		278.2	0.221445	0.745464	0.024943		278.2	0.219487	0.757519	0.026207		278.2	0.655367	0.639585	0.065047
278.4	0.361726	0.786336	0.033621		278.4	0.221446	0.745692	0.024697		278.4	0.219703	0.757994	0.026414		278.4	0.655561	0.639713	0.065005
278.6	0.361799	0.786825	0.03343		278.6	0.221343	0.746014	0.024831		278.6	0.220059	0.758248	0.02678		278.6	0.655107	0.639636	0.065057
278.8	0.362102	0.787453	0.033391		278.8	0.22162	0.746218	0.024997		278.8	0.220027	0.758897	0.026405		278.8	0.655184	0.63965	0.065382
279	0.362565	0.787508	0.033117		279	0.221406	0.74693	0.025287		279	0.220092	0.758986	0.026344		279	0.655245	0.639478	0.06515
279.2	0.362983	0.787653	0.033284		279.2	0.221561	0.747494	0.025229		279.2	0.220485	0.759422	0.025908		279.2	0.655191	0.639526	0.064948
279.4	0.363429	0.787779	0.033242		279.4	0.221737	0.747877	0.025762		279.4	0.220642	0.759533	0.025781		279.4	0.655143	0.639765	0.064756
279.6	0.363693	0.787824	0.033243		279.6	0.221909	0.748281	0.025651		279.6	0.220706	0.760164	0.025909		279.6	0.655238	0.640262	0.064242
279.8	0.363922	0.788122	0.033197		279.8	0.221671	0.748481	0.025357		279.8	0.220427	0.760351	0.026402		279.8	0.655132	0.640607	0.064274
280	0.364209	0.78816	0.033049		280	0.22151	0.749026	0.025582		280	0.220632	0.760317	0.026214		280	0.654834	0.640916	0.064258
280.2	0.364821	0.788566	0.033043		280.2	0.22158	0.749279	0.025921		280.2	0.220949	0.760551	0.026694		280.2	0.654821	0.641013	0.064068
280.4	0.365155	0.788495	0.032871		280.4	0.221719	0.749553	0.026086		280.4	0.220979	0.760699	0.026817		280.4	0.655033	0.640596	0.064048
280.6	0.365436	0.788798	0.032922		280.6	0.221833	0.749773	0.025829		280.6	0.220851	0.760859	0.026672		280.6	0.655361	0.640682	0.064148
280.8	0.365809	0.788978	0.033145		280.8	0.22195	0.749847	0.025872		280.8	0.220834	0.760839	0.026739		280.8	0.655502	0.640318	0.064167
281	0.365877	0.789069	0.033607		281	0.222031	0.749882	0.025892		281	0.221157	0.761159	0.026959		281	0.655794	0.640081	0.064478
281.2	0.36619	0.789581	0.033534		281.2	0.221988	0.750087	0.026115		281.2	0.221091	0.761345	0.02725		281.2	0.655801	0.63998	0.064499
281.4	0.366239	0.789734	0.033945		281.4	0.222525	0.750015	0.026066		281.4	0.221063	0.761786	0.02698		281.4	0.655678	0.639842	0.064486
281.6	0.36628	0.789955	0.034201		281.6	0.222713	0.75007	0.025792		281.6	0.221327	0.76181	0.027245		281.6	0.655779	0.639957	0.064632
281.8	0.366441	0.790306	0.034533		281.8	0.22296	0.750475	0.025881		281.8	0.22168	0.76225	0.027084		281.8	0.65609	0.64027	0.064645
282	0.366382	0.790642	0.034583		282	0.222651	0.750704	0.025597		282	0.221991	0.762712	0.027202		282	0.656101	0.640466	0.064858
282.2	0.366386	0.790685	0.034727		282.2	0.222525	0.750802	0.025392		282.2	0.222262	0.762702	0.027527		282.2	0.656184	0.640539	0.065119
282.4	0.366619	0.791023	0.034776		282.4	0.222452	0.750968	0.025201		282.4	0.222812	0.762962	0.027454		282.4	0.656371	0.640836	0.065305
282.6	0.366907	0.791218	0.034838		282.6	0.222356	0.75099	0.025262		282.6	0.222856	0.763139	0.027579		282.6	0.656729	0.640881	0.0653
282.8	0.367259	0.791321	0.034851		282.8	0.222289	0.751158	0.025279		282.8	0.222808	0.763399	0.027546		282.8	0.657136	0.64098	0.065438
283	0.367168	0.791197	0.034745		283	0.222248	0.751552	0.0253		283	0.223021	0.763602	0.027624		283	0.65725	0.641155	0.065233
283.2	0.367432	0.791235	0.034738		283.2	0.222595	0.751955	0.02508		283.2	0.222981	0.764033	0.027314		283.2	0.65733	0.641259	0.065019
283.4	0.367519	0.791433	0.034599		283.4	0.222832	0.752258	0.025215		283.4	0.223141	0.764223	0.027397		283.4	0.657607	0.641689	0.064716
283.6	0.367738	0.79166	0.034653		283.6	0.223013	0.752727	0.024986		283.6	0.222996	0.76479	0.02756		283.6	0.657604	0.641955	0.064771
283.8	0.367875	0.792035	0.034517		283.8	0.222884	0.752753	0.025215		283.8	0.223197	0.765227	0.027682		283.8	0.657213	0.642353	0.064994
284	0.368208	0.792066	0.034368		284	0.223575	0.753117	0.025539		284	0.223645	0.765379	0.027718		284	0.657336	0.642622	0.064805
284.2	0.368622	0.792105	0.03427		284.2	0.224319	0.753528	0.025652		284.2	0.223914	0.765648	0.028027		284.2	0.657429	0.642528	0.064676
284.4	0.369058	0.792259	0.034192		284.4	0.224507	0.753765	0.025367		284.4	0.224222	0.76583	0.027992		284.4	0.65764	0.642566	0.064796
284.6	0.36917	0.792796	0.034144		284.6	0.224736	0.754047	0.025328		284.6	0.224464	0.765987	0.027518		284.6	0.657691	0.643	0.064794
284.8	0.369409	0.79302	0.034037		284.8	0.224971	0.754232	0.02531		284.8	0.224521	0.766078	0.02735		284.8	0.657817	0.643171	0.064799
285	0.369299	0.793453	0.034148		285	0.225386	0.754522	0.025452		285	0.224602	0.766266	0.027392		285	0.657631	0.643541	0.065201
285.2	0.369563	0.793649	0.033976		285.2	0.225836	0.754892	0.025805		285.2	0.224852	0.766399	0.027092		285.2	0.657558	0.643553	0.06545
285.4	0.36961	0.793539	0.033895		285.4	0.226392	0.75516	0.025768		285.4	0.224932	0.766851	0.027063		285.4	0.657389	0.643997	0.065757
285.6	0.369925	0.794112	0.033605		285.6	0.226748	0.755485	0.025462		285.6	0.225388	0.766996	0.027278		285.6	0.657502	0.644222	0.066138
285.8	0.370184	0.794357	0.033263		285.8	0.226736	0.756059	0.025579		285.8	0.225611	0.767307	0.02721		285.8	0.657523	0.644412	0.066215
286	0.370646	0.794765	0.032792		286	0.226609	0.756621	0.025505		286	0.225548	0.767446	0.027546		286	0.657727	0.644562	0.066227
286.2	0.370997	0.794944	0.032626		286.2	0.22652	0.757048	0.025447		286.2	0.225785	0.767529	0.027651		286.2	0.657951	0.644325	0.066395
286.4	0.371342	0.795269	0.032661		286.4	0.226422	0.757229	0.025762		286.4	0.226011	0.767856	0.027423		286.4	0.65822	0.644285	0.066431
286.6	0.371648	0.795267	0.032754		286.6	0.226218	0.757163	0.025757		286.6	0.225579	0.768113	0.027656		286.6	0.658358	0.644258	0.066339
286.8	0.371608	0.795421	0.032538		286.8	0.226272	0.757098	0.025763		286.8	0.225524	0.768617	0.027666		286.8	0.658558	0.644014	0.066292
287	0.371376	0.795536	0.032465		287	0.226602	0.757627	0.025649		287	0.225613	0.769004	0.027598		287	0.658823	0.644116	0.066087
287.2	0.371821	0.795913	0.032436		287.2	0.226496	0.757898	0.025544		287.2	0.225584	0.769271	0.027534		287.2	0.658635	0.643956	0.065787
287.4	0.371587	0.796082	0.032283		287.4	0.226558	0.757839	0.025871		287.4	0.225912	0.769825	0.027445		287.4	0.658569	0.643906	0.065722
287.6	0.371961	0.796203	0.032319		287.6	0.226615	0.758093	0.026096		287.6	0.225859	0.770488	0.027291		287.6	0.658368	0.643738	0.06611
287.8	0.37228	0.796344	0.032436		287.8	0.226817	0.758147	0.026289		287.8	0.226258	0.770856	0.027274		287.8	0.658315	0.643568	0.065939
288	0.372445	0.796035	0.032419		288	0.227138	0.758217	0.026268		288	0.226288	0.771178	0.027351		288	0.658949	0.643577	0.066111
288.2	0.372775	0.796298	0.032577		288.2	0.227296	0.758394	0.026215		288.2	0.226185	0.77131	0.027111		288.2	0.659128	0.643393	0.066074
288.4	0.373404	0.79675	0.032664		288.4	0.22694	0.758303	0.026397		288.4	0.226156	0.771468	0.026908		288.4	0.659201	0.643878	0.066196
288.6	0.373763	0.79697	0.032777		288.6	0.227133	0.758601	0.026576		288.6	0.225986	0.771501	0.026488		288.6	0.658949	0.644316	0.06622
288.8	0.374062	0.796949	0.03302		288.8	0.227395	0.758523	0.026662		288.8	0.226057	0.771797	0.026395		288.8	0.65903	0.644598	0.066699
289	0.374239	0.797297	0.033086		289	0.227844	0.758959	0.026699		289	0.226127	0.772192	0.026179		289	0.658685	0.644533	0.066876
289.2	0.374625	0.797562	0.033037		289.2	0.227979	0.759276	0.026446		289.2	0.226227	0.772264	0.025902		289.2	0.658519	0.644457	0.067025
289.4	0.374994	0.797679	0.033221		289.4	0.228115	0.759533	0.026427		289.4	0.226229	0.772539	0.026229		289.4	0.658616	0.644825	0.067035
289.6	0.375806	0.798052	0.033067		289.6	0.228483	0.759794	0.026521		289.6	0.226492	0.772422	0.026236		289.6	0.658815	0.644915	0.067164
289.8	0.375998	0.798315	0.03284		289.8	0.228487	0.760555	0.026365		289.8	0.226419	0.772595	0.026287		289.8	0.658565	0.645111	0.066799
290	0.376426	0.79895	0.032874		290	0.228613	0.760654	0.026202		290	0.226261	0.772657	0.026453		290	0.658781	0.645212	0.066752
290.2	0.376619	0.799467	0.033115		290.2	0.228527	0.761011	0.026002		290.2	0.226605	0.77317	0.026768		290.2	0.659061	0.645189	0.066772
290.4	0.376721	0.799802	0.033256		290.4	0.228451	0.761299	0.026085		290.4	0.226719	0.773347	0.026818		290.4	0.658751	0.645353	0.06661
290.6	0.377213	0.800404	0.033276		290.6	0.228397	0.76173	0.025831		290.6	0.226747	0.773537	0.027029		290.6	0.658781	0.645575	0.066206
290.8	0.377198	0.800839	0.033156		290.8	0.22858	0.762043	0.025915		290.8	0.227354	0.77389	0.027235		290.8	0.658982	0.64538	0.065692
291	0.376973	0.801155	0.033126		291	0.228659	0.762624	0.026033		291	0.227733	0.773803	0.027299		291	0.659252	0.645279	0.065254
291.2	0.377032	0.801385	0.03314		291.2	0.22857	0.76289	0.026202		291.2	0.228047	0.774069	0.027546		291.2	0.659359	0.645193	0.065299
291.4	0.376914	0.801452	0.03332		291.4	0.228737	0.763334	0.026708		291.4	0.228511	0.774297	0.027493		291.4	0.65974	0.645034	0.065211
291.6	0.377077	0.801752	0.033377		291.6	0.229107	0.763938	0.026938		291.6	0.228629	0.774589	0.027758		291.6	0.660288	0.645197	0.065418
291.8	0.377248	0.801925	0.033595		291.8	0.229539	0.764126	0.026944		291.8	0.228515	0.774796	0.028033		291.8	0.66096	0.644995	0.065414
292	0.377109	0.801995	0.03357		292	0.229709	0.764446	0.027205		292	0.228506	0.775382	0.028134		292	0.661312	0.645426	0.065728
292.2	0.377603	0.802403	0.033629		292.2	0.230255	0.764915	0.027029		292.2	0.228686	0.775752	0.028433		292.2	0.661403	0.645375	0.06575
292.4	0.37773	0.802333	0.033915		292.4	0.230405	0.765129	0.027134		292.4	0.228915	0.775865	0.028736		292.4	0.66137	0.645741	0.066191
292.6	0.377765	0.802412	0.033978		292.6	0.230892	0.765427	0.027377		292.6	0.229112	0.776233	0.02871		292.6	0.661365	0.645965	0.066291
292.8	0.377933	0.80251	0.03391		292.8	0.231255	0.765523	0.027569		292.8	0.229362	0.776449	0.028596		292.8	0.661526	0.646183	0.066604
293	0.378028	0.802664	0.034063		293	0.231731	0.765994	0.027139		293	0.229532	0.776358	0.028175		293	0.661573	0.646371	0.066484
293.2	0.378132	0.802712	0.034065		293.2	0.23179	0.765955	0.0268		293.2	0.229554	0.776457	0.02806		293.2	0.661746	0.646492	0.066606
293.4	0.378324	0.802742	0.034258		293.4	0.232054	0.766143	0.026786		293.4	0.229617	0.776894	0.028221		293.4	0.661732	0.646954	0.066881
293.6	0.378861	0.802878	0.033925		293.6	0.232402	0.766221	0.026327		293.6	0.22982	0.776904	0.028242		293.6	0.661332	0.647057	0.066903
293.8	0.379055	0.803202	0.033574		293.8	0.232345	0.766688	0.026118		293.8	0.229584	0.777078	0.028253		293.8	0.66119	0.64743	0.066844
294	0.37932	0.803592	0.033602		294	0.232529	0.76674	0.026123		294	0.229458	0.7771	0.028378		294	0.661315	0.647743	0.067029
294.2	0.379661	0.803944	0.033589		294.2	0.232206	0.76736	0.026069		294.2	0.229674	0.777574	0.028456		294.2	0.661418	0.648179	0.067153
294.4	0.38012	0.804035	0.03335		294.4	0.232327	0.76729	0.025978		294.4	0.230004	0.777477	0.028242		294.4	0.661047	0.648111	0.066796
294.6	0.380458	0.804538	0.033741		294.6	0.231995	0.767132	0.026397		294.6	0.230161	0.777523	0.02822		294.6	0.660998	0.647886	0.066409
294.8	0.380604	0.804624	0.033603		294.8	0.231914	0.767212	0.026957		294.8	0.230252	0.777726	0.027934		294.8	0.661048	0.647896	0.065987
295	0.38097	0.805097	0.033859		295	0.231824	0.767503	0.027181		295	0.229881	0.777579	0.027752		295	0.661366	0.647987	0.066325
295.2	0.381252	0.805206	0.034		295.2	0.23175	0.767487	0.027218		295.2	0.230066	0.777671	0.027744		295.2	0.661334	0.64822	0.066621
295.4	0.38139	0.80562	0.034039		295.4	0.231564	0.767711	0.027579		295.4	0.230042	0.77793	0.02743		295.4	0.661561	0.64825	0.066343
295.6	0.381571	0.805851	0.033815		295.6	0.231854	0.767962	0.027565		295.6	0.229804	0.778389	0.027198		295.6	0.662043	0.64829	0.066277
295.8	0.381886	0.806285	0.034033		295.8	0.23226	0.768307	0.027435		295.8	0.229947	0.779146	0.027031		295.8	0.661925	0.648411	0.066193
296	0.382312	0.80646	0.034		296	0.232397	0.768648	0.027603		296	0.230661	0.779825	0.027071		296	0.662028	0.648715	0.066287
296.2	0.382769	0.806302	0.034006		296.2	0.232832	0.768775	0.027438		296.2	0.230845	0.780109	0.027335		296.2	0.662175	0.648426	0.06632
296.4	0.382744	0.806579	0.03397		296.4	0.232613	0.768819	0.027474		296.4	0.23101	0.779954	0.027259		296.4	0.662437	0.648358	0.066686
296.6	0.382984	0.806801	0.033794		296.6	0.232657	0.769142	0.027668		296.6	0.231073	0.780376	0.02715		296.6	0.662451	0.648123	0.066867
296.8	0.383067	0.806638	0.03362		296.8	0.232906	0.769641	0.027431		296.8	0.231584	0.780675	0.027222		296.8	0.662441	0.648024	0.067295
297	0.383062	0.806555	0.033784		297	0.233154	0.769964	0.026866		297	0.232084	0.781155	0.027321		297	0.662448	0.647803	0.067406
297.2	0.383149	0.806816	0.033417		297.2	0.23292	0.77029	0.02688		297.2	0.232292	0.78191	0.027694		297.2	0.662456	0.647564	0.067713
297.4	0.383409	0.80672	0.033406		297.4	0.232853	0.770836	0.026994		297.4	0.232664	0.782715	0.027802		297.4	0.661931	0.64748	0.068032
297.6	0.3835	0.806683	0.03316		297.6	0.233232	0.771183	0.027085		297.6	0.232944	0.783073	0.028202		297.6	0.661743	0.647209	0.068134
297.8	0.383557	0.807212	0.033016		297.8	0.233264	0.771839	0.027465		297.8	0.232962	0.783721	0.028154		297.8	0.662048	0.647258	0.068315
298	0.383424	0.807768	0.033036		298	0.233491	0.772119	0.027605		298	0.233246	0.784344	0.028194		298	0.662087	0.647291	0.068297
298.2	0.383706	0.808191	0.033015		298.2	0.233432	0.772371	0.027632		298.2	0.233508	0.784919	0.028196		298.2	0.662105	0.647352	0.068197
298.4	0.383733	0.808449	0.032938		298.4	0.233705	0.772358	0.027826		298.4	0.233638	0.785078	0.028275		298.4	0.66197	0.647219	0.067948
298.6	0.383711	0.808919	0.033064		298.6	0.233628	0.7727	0.028225		298.6	0.233451	0.785195	0.028224		298.6	0.661823	0.647306	0.067895
298.8	0.383885	0.809185	0.032599		298.8	0.233834	0.773218	0.028238		298.8	0.233288	0.785313	0.027946		298.8	0.661916	0.647827	0.067818
299	0.383952	0.809429	0.032695		299	0.233936	0.773468	0.028108		299	0.233038	0.785192	0.027896		299	0.661918	0.648143	0.068082
299.2	0.383814	0.809348	0.032417		299.2	0.234063	0.773536	0.028105		299.2	0.23316	0.785192	0.027694		299.2	0.661807	0.648488	0.067746
299.4	0.38379	0.809462	0.032182		299.4	0.234194	0.773925	0.0282		299.4	0.232841	0.785301	0.027519		299.4	0.662008	0.648725	0.06743
299.6	0.38389	0.809375	0.031975		299.6	0.2346	0.774188	0.028064		299.6	0.232771	0.785224	0.027455		299.6	0.66202	0.64907	0.067253
299.8	0.384065	0.809424	0.031853		299.8	0.234992	0.774412	0.027959		299.8	0.232875	0.785189	0.027547		299.8	0.661832	0.649563	0.067497
300	0.384065	0.809424	0.031853		300	0.234992	0.774412	0.027959		300	0.232875	0.785189	0.027547		300	0.661832	0.649563	0.067497
300.2	0.384164	0.809694	0.031898		300.2	0.235029	0.774642	0.028136		300.2	0.232567	0.785497	0.027905		300.2	0.662275	0.649984	0.06786
300.4	0.384465	0.810077	0.031839		300.4	0.235302	0.77456	0.028433		300.4	0.232271	0.78562	0.02818		300.4	0.662418	0.650187	0.067857
300.6	0.385198	0.810437	0.031847		300.6	0.235675	0.774733	0.028426		300.6	0.232123	0.786221	0.028501		300.6	0.662569	0.650528	0.068016
300.8	0.385634	0.810839	0.032206		300.8	0.236259	0.774733	0.028741		300.8	0.232057	0.786758	0.028795		300.8	0.663159	0.651058	0.06802
301	0.385887	0.811092	0.032132		301	0.2365	0.774753	0.02887		301	0.232022	0.786988	0.028898		301	0.663321	0.651447	0.068007
301.2	0.386391	0.811268	0.03218		301.2	0.237173	0.774665	0.028945		301.2	0.231875	0.787423	0.029075		301.2	0.663464	0.651762	0.067953
301.4	0.386623	0.811298	0.032272		301.4	0.237372	0.774732	0.028972		301.4	0.231859	0.787734	0.028877		301.4	0.663544	0.65212	0.067935
301.6	0.386735	0.811477	0.032272		301.6	0.237427	0.774614	0.029293		301.6	0.231821	0.787961	0.028711		301.6	0.663829	0.652279	0.067778
301.8	0.386905	0.811389	0.032382		301.8	0.237512	0.774427	0.029419		301.8	0.23201	0.78813	0.028647		301.8	0.663771	0.652334	0.067615
302	0.387037	0.811234	0.032548		302	0.237439	0.774417	0.02951		302	0.232328	0.788007	0.028243		302	0.663584	0.652518	0.067586
302.2	0.387079	0.810976	0.03269		302.2	0.237732	0.774392	0.029501		302.2	0.232442	0.787718	0.028112		302.2	0.66345	0.652397	0.067798
302.4	0.386906	0.810862	0.032585		302.4	0.237818	0.774414	0.029523		302.4	0.232355	0.787415	0.027882		302.4	0.663333	0.652369	0.067884
302.6	0.387081	0.810681	0.032523		302.6	0.237571	0.774405	0.029369		302.6	0.232294	0.787515	0.027815		302.6	0.663462	0.652234	0.067922
302.8	0.386914	0.810736	0.032483		302.8	0.237787	0.774633	0.029636		302.8	0.232414	0.787433	0.027848		302.8	0.663603	0.65254	0.068121
303	0.386973	0.810923	0.032568		303	0.237753	0.774837	0.029904		303	0.232846	0.787254	0.027923		303	0.663608	0.652567	0.068445
303.2	0.386867	0.81089	0.032399		303.2	0.23756	0.774878	0.030007		303.2	0.232483	0.786619	0.027969		303.2	0.663477	0.653035	0.068488
303.4	0.386546	0.810804	0.032244		303.4	0.237502	0.774956	0.029604		303.4	0.232623	0.786165	0.028161		303.4	0.663428	0.653341	0.06856
303.6	0.386384	0.810622	0.032103		303.6	0.237257	0.774865	0.02924		303.6	0.232739	0.78585	0.028343		303.6	0.663537	0.653628	0.068513
303.8	0.386308	0.810355	0.03184		303.8	0.236895	0.774875	0.028849		303.8	0.232827	0.785464	0.028584		303.8	0.663473	0.65377	0.068658
304	0.3865	0.810366	0.031667		304	0.236916	0.77481	0.028441		304	0.232752	0.785451	0.028178		304	0.663646	0.654007	0.068699
304.2	0.386416	0.810254	0.031895		304.2	0.236907	0.774705	0.028271		304.2	0.232579	0.784911	0.028546		304.2	0.66357	0.654109	0.069015
304.4	0.386744	0.810273	0.031762		304.4	0.237426	0.774486	0.028143		304.4	0.232588	0.784684	0.028477		304.4	0.663249	0.654069	0.068642
304.6	0.387094	0.810196	0.031897		304.6	0.237661	0.774285	0.027597		304.6	0.232606	0.785006	0.028697		304.6	0.663473	0.654325	0.068569
304.8	0.387002	0.809775	0.03186		304.8	0.2376	0.773932	0.02768		304.8	0.232895	0.784929	0.02895		304.8	0.663888	0.654546	0.068052
305	0.386955	0.809191	0.031353		305	0.237635	0.77365	0.027466		305	0.232885	0.784784	0.028817		305	0.663735	0.654513	0.067659
305.2	0.387002	0.809091	0.03136		305.2	0.238042	0.773221	0.027508		305.2	0.232851	0.785084	0.028474		305.2	0.663869	0.654328	0.067195
305.4	0.38673	0.808845	0.031317		305.4	0.237816	0.772919	0.027498		305.4	0.233128	0.785305	0.028195		305.4	0.663975	0.654284	0.067157
305.6	0.386692	0.808768	0.03115		305.6	0.237819	0.772687	0.027747		305.6	0.232889	0.785222	0.028008		305.6	0.664171	0.65413	0.067106
305.8	0.386827	0.80847	0.031546		305.8	0.238066	0.772804	0.027714		305.8	0.23301	0.785515	0.027874		305.8	0.664007	0.653969	0.066934
306	0.386948	0.808407	0.031399		306	0.238315	0.772623	0.02782		306	0.23277	0.785311	0.027533		306	0.664132	0.653944	0.067163
306.2	0.38697	0.808506	0.031409		306.2	0.23861	0.772636	0.027747		306.2	0.232529	0.785091	0.027673		306.2	0.66431	0.653523	0.067401
306.4	0.386997	0.808921	0.031466		306.4	0.238299	0.772593	0.02788		306.4	0.232271	0.785004	0.027473		306.4	0.664196	0.653596	0.06751
306.6	0.387197	0.808965	0.031469		306.6	0.238531	0.772714	0.027977		306.6	0.232191	0.785424	0.027725		306.6	0.664356	0.653563	0.067672
306.8	0.387158	0.809501	0.031356		306.8	0.238377	0.772887	0.028637		306.8	0.232077	0.785397	0.027736		306.8	0.664057	0.653471	0.067772
307	0.38714	0.809504	0.031359		307	0.23806	0.773366	0.028951		307	0.232115	0.785161	0.028022		307	0.663584	0.653077	0.06782
307.2	0.387212	0.8094	0.031122		307.2	0.238266	0.773583	0.029054		307.2	0.231998	0.784804	0.028278		307.2	0.663524	0.653245	0.06799
307.4	0.387639	0.809371	0.031216		307.4	0.237868	0.774043	0.02903		307.4	0.23224	0.784733	0.028718		307.4	0.663421	0.653424	0.068141
307.6	0.387759	0.809341	0.031065		307.6	0.237821	0.773948	0.029131		307.6	0.231975	0.784462	0.028972		307.6	0.663153	0.653665	0.06808
307.8	0.38791	0.809458	0.03115		307.8	0.237817	0.773817	0.029457		307.8	0.232215	0.784358	0.029078		307.8	0.663098	0.653747	0.06857
308	0.388301	0.809425	0.031102		308	0.238232	0.773766	0.029485		308	0.232131	0.784229	0.029147		308	0.663132	0.653627	0.068926
308.2	0.388372	0.809263	0.031154		308.2	0.238555	0.77363	0.029633		308.2	0.232201	0.78406	0.029211		308.2	0.662997	0.653769	0.069067
308.4	0.388596	0.809126	0.030816		308.4	0.238989	0.773628	0.02965		308.4	0.23248	0.783876	0.028877		308.4	0.663115	0.653774	0.069147
308.6	0.388577	0.808981	0.030821		308.6	0.239035	0.773487	0.029502		308.6	0.232726	0.783898	0.029077		308.6	0.663615	0.653733	0.069261
308.8	0.388706	0.808482	0.030754		308.8	0.239125	0.773437	0.029792		308.8	0.233076	0.783643	0.028911		308.8	0.663742	0.653774	0.06916
309	0.388655	0.808186	0.030611		309	0.239592	0.773028	0.029836		309	0.233563	0.783827	0.028519		309	0.663743	0.653546	0.06936
309.2	0.388705	0.808401	0.030642		309.2	0.239711	0.772824	0.029756		309.2	0.233796	0.783868	0.028164		309.2	0.663625	0.653307	0.069431
309.4	0.388815	0.808644	0.030756		309.4	0.239691	0.772915	0.029355		309.4	0.234108	0.784079	0.028248		309.4	0.663779	0.653393	0.069867
309.6	0.38907	0.808782	0.030848		309.6	0.240207	0.77318	0.029429		309.6	0.233772	0.784006	0.028335		309.6	0.663784	0.653411	0.069725
309.8	0.389103	0.808864	0.031015		309.8	0.240586	0.773005	0.029304		309.8	0.233875	0.783926	0.02816		309.8	0.663952	0.653082	0.069566
310	0.388932	0.808715	0.030731		310	0.240637	0.772673	0.02915		310	0.233879	0.783612	0.027869		310	0.664061	0.653268	0.069768
310.2	0.388979	0.808963	0.030902		310.2	0.240633	0.77282	0.029049		310.2	0.2339	0.7836	0.028048		310.2	0.66402	0.653408	0.069455
310.4	0.388722	0.809	0.031167		310.4	0.24061	0.773105	0.029251		310.4	0.233871	0.783826	0.027943		310.4	0.664003	0.653715	0.069321
310.6	0.388602	0.809053	0.031261		310.6	0.240546	0.773118	0.02923		310.6	0.234045	0.784075	0.028417		310.6	0.664295	0.653759	0.069114
310.8	0.388696	0.809271	0.031579		310.8	0.240271	0.773208	0.029429		310.8	0.234104	0.783857	0.028476		310.8	0.66411	0.653949	0.069046
311	0.388705	0.809027	0.031793		311	0.240118	0.773451	0.029487		311	0.234592	0.783762	0.028564		311	0.664133	0.654088	0.069029
311.2	0.388653	0.809056	0.031777		311.2	0.239946	0.773418	0.029459		311.2	0.234849	0.783811	0.02915		311.2	0.664509	0.654533	0.068871
311.4	0.388703	0.809168	0.0321		311.4	0.239409	0.773587	0.029485		311.4	0.234822	0.783736	0.029506		311.4	0.664387	0.654866	0.068713
311.6	0.38848	0.809228	0.031857		311.6	0.239239	0.773223	0.029467		311.6	0.234754	0.783609	0.029534		311.6	0.664466	0.655148	0.068534
311.8	0.388757	0.809337	0.032097		311.8	0.238984	0.773202	0.029302		311.8	0.234987	0.783523	0.029395		311.8	0.664561	0.65515	0.068728
312	0.388791	0.809112	0.031953		312	0.238976	0.773042	0.029115		312	0.235092	0.783455	0.029458		312	0.664464	0.655087	0.068824
312.2	0.388813	0.808676	0.031816		312.2	0.239097	0.77303	0.02937		312.2	0.234968	0.783201	0.029317		312.2	0.664634	0.655395	0.069081
312.4	0.389099	0.808489	0.031714		312.4	0.239137	0.773125	0.029238		312.4	0.234988	0.783045	0.029355		312.4	0.6648	0.655287	0.069281
312.6	0.38906	0.808132	0.032076		312.6	0.239085	0.773223	0.029459		312.6	0.234974	0.783284	0.029383		312.6	0.664851	0.655373	0.069448
312.8	0.389399	0.807578	0.03198		312.8	0.238886	0.773238	0.029388		312.8	0.234949	0.783161	0.029329		312.8	0.664732	0.655594	0.069591
313	0.389286	0.807203	0.031683		313	0.238799	0.77335	0.029681		313	0.235376	0.783278	0.029414		313	0.664579	0.655732	0.069895
313.2	0.389846	0.807015	0.031548		313.2	0.238668	0.773648	0.029878		313.2	0.235071	0.782921	0.029355		313.2	0.66444	0.65609	0.069934
313.4	0.389976	0.807076	0.031505		313.4	0.238638	0.773406	0.029866		313.4	0.234795	0.783025	0.029791		313.4	0.664669	0.656338	0.070287
313.6	0.390259	0.806666	0.031457		313.6	0.23891	0.773221	0.030128		313.6	0.234374	0.782858	0.029898		313.6	0.664663	0.656226	0.070317
313.8	0.39051	0.806505	0.031511		313.8	0.239241	0.772714	0.030034		313.8	0.234052	0.782602	0.029488		313.8	0.664814	0.656381	0.070578
314	0.390599	0.806429	0.031494		314	0.239262	0.772648	0.030002		314	0.233647	0.782779	0.029302		314	0.664799	0.656728	0.070836
314.2	0.390651	0.806618	0.031406		314.2	0.239533	0.772553	0.030031		314.2	0.2334	0.782928	0.02938		314.2	0.664897	0.656946	0.070688
314.4	0.39048	0.806622	0.031615		314.4	0.240062	0.772744	0.030046		314.4	0.233306	0.782931	0.029189		314.4	0.665093	0.656853	0.070735
314.6	0.390394	0.806977	0.031735		314.6	0.240276	0.772291	0.029888		314.6	0.233222	0.782838	0.02937		314.6	0.665504	0.657097	0.070656
314.8	0.390208	0.806984	0.031831		314.8	0.240693	0.772102	0.030266		314.8	0.233292	0.782495	0.029451		314.8	0.665443	0.657361	0.070841
315	0.390265	0.807176	0.031506		315	0.240551	0.771651	0.03038		315	0.233502	0.782566	0.029379		315	0.665734	0.657505	0.070735
315.2	0.390241	0.807378	0.031487		315.2	0.240488	0.771358	0.030381		315.2	0.233179	0.782457	0.029166		315.2	0.66559	0.657588	0.070658
315.4	0.390212	0.80775	0.031411		315.4	0.240325	0.771001	0.030261		315.4	0.233136	0.782237	0.028988		315.4	0.665515	0.657429	0.070696
315.6	0.390056	0.80771	0.03145		315.6	0.240364	0.770707	0.029998		315.6	0.233178	0.782093	0.028987		315.6	0.665288	0.657561	0.070556
315.8	0.39047	0.80759	0.031657		315.8	0.240423	0.770613	0.029906		315.8	0.233257	0.78176	0.029066		315.8	0.66508	0.657169	0.070337
316	0.390468	0.807663	0.031489		316	0.240466	0.770682	0.02998		316	0.233227	0.781441	0.029158		316	0.66501	0.657119	0.070252
316.2	0.390822	0.807119	0.031652		316.2	0.240779	0.771315	0.029979		316.2	0.233234	0.781226	0.029363		316.2	0.66512	0.657209	0.070399
316.4	0.391023	0.806956	0.031853		316.4	0.240893	0.771595	0.02981		316.4	0.233432	0.781564	0.029434		316.4	0.664967	0.657115	0.070201
316.6	0.390828	0.806642	0.032001		316.6	0.240885	0.77188	0.029785		316.6	0.233909	0.781638	0.029329		316.6	0.665042	0.65724	0.070218
316.8	0.390747	0.806401	0.031891		316.8	0.241253	0.772112	0.029865		316.8	0.234466	0.781647	0.02945		316.8	0.665006	0.657167	0.070075
317	0.390778	0.806117	0.031985		317	0.241358	0.772025	0.030271		317	0.235118	0.781578	0.029558		317	0.664801	0.657354	0.070258
317.2	0.39112	0.805843	0.032224		317.2	0.241414	0.772034	0.030028		317.2	0.235298	0.781584	0.02966		317.2	0.665113	0.657477	0.070268
317.4	0.391011	0.806066	0.032388		317.4	0.241784	0.771717	0.029747		317.4	0.234968	0.781782	0.029634		317.4	0.665366	0.65732	0.070379
317.6	0.390989	0.805648	0.032638		317.6	0.242136	0.771822	0.030058		317.6	0.235213	0.781834	0.029555		317.6	0.665507	0.657406	0.07015
317.8	0.390807	0.805645	0.032591		317.8	0.242485	0.771771	0.029662		317.8	0.235144	0.781712	0.029553		317.8	0.665526	0.65737	0.070292
318	0.390294	0.805647	0.032614		318	0.242222	0.772002	0.029526		318	0.235068	0.781846	0.029706		318	0.665736	0.657204	0.070206
318.2	0.390075	0.805809	0.032568		318.2	0.242485	0.771996	0.029357		318.2	0.235232	0.781962	0.029955		318.2	0.665773	0.657171	0.069795
318.4	0.390116	0.806216	0.032648		318.4	0.242851	0.771848	0.029442		318.4	0.23531	0.781791	0.030067		318.4	0.666013	0.656867	0.069669
318.6	0.389778	0.806605	0.032166		318.6	0.242573	0.771498	0.029731		318.6	0.235562	0.781719	0.030001		318.6	0.666108	0.657279	0.069703
318.8	0.389987	0.806636	0.031744		318.8	0.242805	0.771513	0.030308		318.8	0.235835	0.781585	0.030331		318.8	0.665889	0.657646	0.069831
319	0.390211	0.806885	0.031356		319	0.242689	0.771328	0.030567		319	0.236028	0.781739	0.029878		319	0.665701	0.657833	0.069794
319.2	0.390168	0.806777	0.031147		319.2	0.242405	0.771213	0.030758		319.2	0.236011	0.781515	0.029704		319.2	0.665462	0.657988	0.069746
319.4	0.390152	0.806567	0.031141		319.4	0.242811	0.770953	0.030744		319.4	0.23615	0.78162	0.029928		319.4	0.665604	0.658065	0.069715
319.6	0.390497	0.806265	0.031278		319.6	0.242753	0.771157	0.030222		319.6	0.236382	0.781625	0.029837		319.6	0.665534	0.658389	0.069332
319.8	0.391011	0.805868	0.030995		319.8	0.242629	0.771065	0.03034		319.8	0.236294	0.781399	0.029579		319.8	0.665597	0.658252	0.069405
320	0.391282	0.80606	0.030973		320	0.242406	0.771369	0.030578		320	0.236234	0.781596	0.02933		320	0.665855	0.658522	0.069442
320.2	0.391527	0.805779	0.031201		320.2	0.242521	0.771354	0.030409		320.2	0.236515	0.781703	0.029371		320.2	0.665698	0.658552	0.069619
320.4	0.391641	0.805926	0.031048		320.4	0.242464	0.771032	0.030481		320.4	0.23673	0.781799	0.029369		320.4	0.665531	0.658445	0.069751
320.6	0.391683	0.805801	0.03109		320.6	0.242531	0.770904	0.030224		320.6	0.237212	0.782274	0.029302		320.6	0.665383	0.658607	0.069825
320.8	0.392008	0.805871	0.031064		320.8	0.24295	0.77062	0.030315		320.8	0.237445	0.782612	0.029201		320.8	0.665312	0.658763	0.070137
321	0.392553	0.805609	0.031006		321	0.242666	0.770633	0.02999		321	0.237333	0.782495	0.029107		321	0.665365	0.65938	0.070449
321.2	0.392458	0.805305	0.030992		321.2	0.242509	0.770865	0.029987		321.2	0.237187	0.782643	0.028872		321.2	0.665659	0.659374	0.070645
321.4	0.392892	0.804938	0.030987		321.4	0.242526	0.770667	0.029856		321.4	0.236889	0.782515	0.028846		321.4	0.665516	0.659377	0.070554
321.6	0.392915	0.804696	0.030846		321.6	0.242337	0.770696	0.03001		321.6	0.237033	0.782296	0.029278		321.6	0.665504	0.659256	0.070648
321.8	0.392898	0.804802	0.030562		321.8	0.242192	0.770604	0.029498		321.8	0.236618	0.781971	0.029336		321.8	0.665552	0.659082	0.070776
322	0.393014	0.804848	0.030765		322	0.241963	0.770483	0.029663		322	0.236449	0.782119	0.029457		322	0.665643	0.659004	0.070868
322.2	0.393276	0.80491	0.030608		322.2	0.242122	0.77023	0.029598		322.2	0.23626	0.781924	0.029608		322.2	0.665496	0.658989	0.070711
322.4	0.393185	0.804816	0.030533		322.4	0.241972	0.770366	0.030061		322.4	0.236062	0.781753	0.02964		322.4	0.665595	0.658973	0.070992
322.6	0.392759	0.804773	0.030186		322.6	0.241677	0.770632	0.030158		322.6	0.235807	0.781482	0.029683		322.6	0.66569	0.659575	0.071295
322.8	0.39285	0.804532	0.030148		322.8	0.241836	0.771172	0.030263		322.8	0.235743	0.781204	0.030305		322.8	0.666013	0.659626	0.071503
323	0.392725	0.804323	0.030187		323	0.241643	0.771212	0.030451		323	0.235733	0.781036	0.030088		323	0.666064	0.659548	0.071414
323.2	0.392847	0.803929	0.030324		323.2	0.24156	0.771311	0.030588		323.2	0.235948	0.780905	0.030246		323.2	0.666654	0.659597	0.07127
323.4	0.392892	0.803597	0.030615		323.4	0.241846	0.771324	0.030554		323.4	0.235889	0.780649	0.030086		323.4	0.666899	0.659422	0.071096
323.6	0.393153	0.803721	0.030579		323.6	0.241619	0.771318	0.030076		323.6	0.235728	0.780135	0.030065		323.6	0.666808	0.659401	0.070873
323.8	0.392969	0.803629	0.030692		323.8	0.241701	0.771344	0.030654		323.8	0.235592	0.780059	0.029857		323.8	0.667025	0.659361	0.07118
324	0.392989	0.804092	0.030936		324	0.241754	0.771714	0.030976		324	0.235749	0.780099	0.029825		324	0.667125	0.659429	0.071353
324.2	0.392959	0.804489	0.031147		324.2	0.241888	0.771352	0.030877		324.2	0.236417	0.779961	0.02989		324.2	0.666944	0.659485	0.071301
324.4	0.393041	0.80472	0.03118		324.4	0.242194	0.771355	0.03113		324.4	0.236727	0.780246	0.030213		324.4	0.666866	0.659443	0.07132
324.6	0.392857	0.80492	0.031159		324.6	0.242753	0.771224	0.030929		324.6	0.236928	0.780821	0.030365		324.6	0.666985	0.659599	0.071275
324.8	0.392858	0.805447	0.031408		324.8	0.24291	0.770967	0.031244		324.8	0.237081	0.780809	0.030404		324.8	0.666939	0.659841	0.071282
325	0.392962	0.805354	0.031233		325	0.242884	0.770742	0.031319		325	0.237207	0.780812	0.030148		325	0.666712	0.660201	0.071348
325.2	0.392826	0.805241	0.031332		325.2	0.242862	0.770342	0.031768		325.2	0.237424	0.78116	0.03001		325.2	0.66665	0.659926	0.071612
325.4	0.393233	0.805424	0.031142		325.4	0.24329	0.769774	0.031563		325.4	0.237643	0.781121	0.030156		325.4	0.666551	0.660051	0.07168
325.6	0.393223	0.805669	0.030816		325.6	0.243637	0.769192	0.032055		325.6	0.23731	0.781292	0.030087		325.6	0.666769	0.660107	0.071842
325.8	0.392926	0.805698	0.030661		325.8	0.243724	0.768626	0.031891		325.8	0.237069	0.781685	0.029987		325.8	0.666649	0.660526	0.071827
326	0.392946	0.805404	0.030813		326	0.243843	0.768294	0.031755		326	0.237197	0.782112	0.029915		326	0.66651	0.660488	0.071806
326.2	0.39275	0.805309	0.030628		326.2	0.244178	0.768147	0.031676		326.2	0.237063	0.782369	0.030127		326.2	0.666195	0.660597	0.071427
326.4	0.392658	0.805015	0.030604		326.4	0.244142	0.768574	0.031723		326.4	0.237069	0.782427	0.030241		326.4	0.666148	0.660792	0.071867
326.6	0.392736	0.804922	0.030505		326.6	0.24424	0.768377	0.031383		326.6	0.237054	0.782456	0.030153		326.6	0.666274	0.660971	0.072074
326.8	0.392994	0.804673	0.030319		326.8	0.244123	0.768582	0.031196		326.8	0.237022	0.782232	0.030205		326.8	0.66636	0.660594	0.072102
327	0.393096	0.804426	0.030147		327	0.244339	0.768596	0.031249		327	0.237297	0.782334	0.030144		327	0.666467	0.660593	0.072002
327.2	0.39307	0.804315	0.029981		327.2	0.244456	0.768715	0.031017		327.2	0.237405	0.781902	0.030007		327.2	0.666638	0.660552	0.071944
327.4	0.393035	0.804223	0.029699		327.4	0.244596	0.768656	0.030825		327.4	0.237294	0.781578	0.029806		327.4	0.666512	0.66077	0.071871
327.6	0.393344	0.804329	0.029546		327.6	0.244697	0.769111	0.030247		327.6	0.237555	0.781575	0.029741		327.6	0.666413	0.661044	0.072053
327.8	0.393592	0.804105	0.029724		327.8	0.244775	0.769536	0.030528		327.8	0.237664	0.781782	0.029546		327.8	0.666791	0.661018	0.072125
328	0.393672	0.804409	0.029787		328	0.244694	0.769728	0.030305		328	0.237903	0.781774	0.02953		328	0.667063	0.660867	0.072241
328.2	0.393854	0.8046	0.030056		328.2	0.244763	0.769774	0.030051		328.2	0.238354	0.781697	0.029689		328.2	0.667041	0.660916	0.071986
328.4	0.394027	0.804706	0.030032		328.4	0.245207	0.770091	0.030047		328.4	0.23841	0.781597	0.029851		328.4	0.667209	0.660697	0.072352
328.6	0.394178	0.804705	0.030135		328.6	0.245202	0.770079	0.030044		328.6	0.238239	0.781446	0.029743		328.6	0.667441	0.660903	0.072622
328.8	0.394525	0.804925	0.030314		328.8	0.244885	0.770216	0.030162		328.8	0.238257	0.78123	0.02941		328.8	0.667451	0.661117	0.072547
329	0.394905	0.804618	0.030166		329	0.245035	0.770179	0.030207		329	0.238403	0.78139	0.029		329	0.667501	0.661311	0.072772
329.2	0.394911	0.804856	0.030295		329.2	0.245059	0.770161	0.030513		329.2	0.238437	0.781417	0.02905		329.2	0.667942	0.661296	0.073241
329.4	0.395302	0.805196	0.030427		329.4	0.245113	0.769991	0.030584		329.4	0.238194	0.781341	0.02903		329.4	0.668234	0.661453	0.073138
329.6	0.395569	0.80522	0.030637		329.6	0.244832	0.76985	0.03088		329.6	0.237646	0.781378	0.029001		329.6	0.668423	0.661801	0.07301
329.8	0.395752	0.805045	0.03082		329.8	0.244673	0.769803	0.030646		329.8	0.237529	0.781619	0.029038		329.8	0.668324	0.661997	0.073123
330	0.396184	0.804762	0.030815		330	0.244678	0.76977	0.030835		330	0.23769	0.781313	0.028779		330	0.668118	0.661794	0.073231
330.2	0.39633	0.804732	0.030724		330.2	0.244599	0.770023	0.030881		330.2	0.237791	0.781197	0.028759		330.2	0.668082	0.66177	0.073745
330.4	0.396627	0.804166	0.030979		330.4	0.244546	0.770033	0.031099		330.4	0.237697	0.780919	0.028847		330.4	0.668257	0.661876	0.07405
330.6	0.396448	0.803983	0.030643		330.6	0.244553	0.769753	0.031077		330.6	0.237601	0.780711	0.028917		330.6	0.668379	0.661708	0.074117
330.8	0.396273	0.803912	0.030477		330.8	0.244296	0.769761	0.03132		330.8	0.237743	0.78047	0.028913		330.8	0.668609	0.661599	0.074174
331	0.396221	0.803855	0.030298		331	0.244605	0.769565	0.031491		331	0.238099	0.780613	0.029084		331	0.668651	0.661804	0.074033
331.2	0.396101	0.803773	0.030039		331.2	0.244492	0.769233	0.031448		331.2	0.238113	0.780321	0.028958		331.2	0.668727	0.661967	0.073727
331.4	0.395869	0.803771	0.029908		331.4	0.244333	0.768954	0.031523		331.4	0.23843	0.780488	0.029093		331.4	0.668982	0.662557	0.073579
331.6	0.396003	0.80345	0.030142		331.6	0.244169	0.769342	0.031214		331.6	0.238757	0.780387	0.028901		331.6	0.669028	0.66276	0.073493
331.8	0.396207	0.803164	0.030413		331.8	0.243895	0.769174	0.03136		331.8	0.238743	0.780556	0.02894		331.8	0.669047	0.663061	0.073288
332	0.39573	0.802957	0.030511		332	0.243836	0.76891	0.031082		332	0.23907	0.780272	0.029022		332	0.669057	0.663049	0.073275
332.2	0.395703	0.802764	0.030713		332.2	0.243828	0.768921	0.030897		332.2	0.239225	0.780104	0.028995		332.2	0.668735	0.663223	0.073429
332.4	0.395995	0.802773	0.030742		332.4	0.24382	0.768666	0.030719		332.4	0.239491	0.780192	0.029008		332.4	0.668703	0.663085	0.073677
332.6	0.39594	0.802625	0.030887		332.6	0.243512	0.768771	0.030619		332.6	0.239229	0.780536	0.029084		332.6	0.66865	0.663229	0.073474
332.8	0.395711	0.802418	0.031128		332.8	0.243339	0.768762	0.030417		332.8	0.238873	0.780769	0.028974		332.8	0.668668	0.663206	0.0731
333	0.395783	0.802147	0.031303		333	0.243401	0.768606	0.030454		333	0.238816	0.781141	0.028841		333	0.668253	0.663015	0.072872
333.2	0.395965	0.802309	0.031464		333.2	0.243485	0.768654	0.030638		333.2	0.238679	0.781133	0.028888		333.2	0.668432	0.662947	0.072584
333.4	0.396175	0.802282	0.031817		333.4	0.243422	0.76876	0.030689		333.4	0.238314	0.781448	0.02891		333.4	0.66825	0.663158	0.072131
333.6	0.39607	0.802004	0.031738		333.6	0.243477	0.768335	0.03045		333.6	0.23832	0.781445	0.029278		333.6	0.668151	0.663137	0.072088
333.8	0.396152	0.801561	0.031614		333.8	0.243622	0.768377	0.030056		333.8	0.238105	0.781447	0.029126		333.8	0.668196	0.662826	0.072059
334	0.395977	0.801461	0.031754		334	0.243573	0.768089	0.030116		334	0.237978	0.781235	0.028877		334	0.668261	0.662417	0.072323
334.2	0.395608	0.801146	0.03176		334.2	0.243731	0.768176	0.030069		334.2	0.237893	0.781242	0.029131		334.2	0.66885	0.66256	0.072408
334.4	0.395578	0.800694	0.031764		334.4	0.244099	0.767924	0.030566		334.4	0.237559	0.781148	0.029526		334.4	0.668979	0.662236	0.072096
334.6	0.395292	0.800557	0.031233		334.6	0.244091	0.767907	0.030847		334.6	0.237392	0.780913	0.029504		334.6	0.669018	0.662069	0.072369
334.8	0.395389	0.800573	0.031025		334.8	0.244093	0.76778	0.031297		334.8	0.237683	0.780956	0.029442		334.8	0.669133	0.661788	0.072313
335	0.395227	0.800834	0.030484		335	0.244222	0.767607	0.031333		335	0.237873	0.780922	0.029872		335	0.669203	0.661853	0.072527
335.2	0.394978	0.800912	0.030272		335.2	0.244324	0.767591	0.031726		335.2	0.237835	0.780653	0.029808		335.2	0.669397	0.661957	0.072901
335.4	0.394821	0.801347	0.030278		335.4	0.24437	0.767799	0.03201		335.4	0.238018	0.780473	0.029794		335.4	0.669794	0.662296	0.073239
335.6	0.394943	0.801156	0.030326		335.6	0.244565	0.768246	0.032274		335.6	0.23826	0.780152	0.029744		335.6	0.66974	0.662209	0.073333
335.8	0.394871	0.801383	0.030462		335.8	0.244668	0.768391	0.032693		335.8	0.238355	0.77998	0.029785		335.8	0.669761	0.66196	0.073448
336	0.394564	0.801248	0.030504		336	0.245115	0.768368	0.032799		336	0.238639	0.779701	0.029762		336	0.669603	0.661822	0.073451
336.2	0.394777	0.801725	0.030613		336.2	0.245045	0.768454	0.03291		336.2	0.238768	0.779965	0.029658		336.2	0.669476	0.661649	0.073645
336.4	0.395107	0.802037	0.030657		336.4	0.245328	0.76848	0.032911		336.4	0.238862	0.78016	0.029699		336.4	0.669598	0.661603	0.073753
336.6	0.394781	0.801871	0.030909		336.6	0.245362	0.76864	0.032906		336.6	0.238489	0.780379	0.029978		336.6	0.669796	0.661555	0.073729
336.8	0.395072	0.80164	0.031194		336.8	0.245486	0.768479	0.032826		336.8	0.238392	0.780406	0.029931		336.8	0.669633	0.661577	0.073403
337	0.395532	0.801905	0.03094		337	0.245693	0.768106	0.032828		337	0.238931	0.780364	0.029875		337	0.66953	0.661674	0.073027
337.2	0.395948	0.802093	0.030935		337.2	0.245988	0.768269	0.032734		337.2	0.238905	0.78001	0.029969		337.2	0.669528	0.662095	0.072762
337.4	0.396058	0.802346	0.031182		337.4	0.246167	0.768075	0.032405		337.4	0.23892	0.780144	0.030023		337.4	0.669362	0.662582	0.072743
337.6	0.396284	0.802108	0.031228		337.6	0.246121	0.767654	0.031815		337.6	0.238897	0.780096	0.030357		337.6	0.669504	0.662644	0.072671
337.8	0.396554	0.802095	0.031255		337.8	0.246097	0.767699	0.03135		337.8	0.238647	0.779983	0.029919		337.8	0.669468	0.663009	0.072688
338	0.396709	0.801875	0.031486		338	0.245877	0.767255	0.031472		338	0.238653	0.780156	0.029911		338	0.669609	0.663345	0.072908
338.2	0.396955	0.801721	0.031128		338.2	0.245714	0.767224	0.031452		338.2	0.238742	0.77997	0.030106		338.2	0.669654	0.663642	0.072682
338.4	0.397484	0.801466	0.030869		338.4	0.245461	0.766978	0.031369		338.4	0.238803	0.779954	0.02991		338.4	0.669554	0.663496	0.072474
338.6	0.397492	0.801246	0.030602		338.6	0.245104	0.766836	0.030997		338.6	0.239044	0.779689	0.029943		338.6	0.669709	0.663595	0.072826
338.8	0.39749	0.801003	0.030336		338.8	0.245054	0.766888	0.03072		338.8	0.239456	0.779733	0.030365		338.8	0.669608	0.6634	0.072775
339	0.397334	0.801152	0.030291		339	0.24512	0.766941	0.030788		339	0.239719	0.779855	0.030402		339	0.669484	0.663612	0.073133
339.2	0.397477	0.801074	0.030479		339.2	0.245249	0.76702	0.030903		339.2	0.239758	0.77973	0.030105		339.2	0.669528	0.663838	0.07333
339.4	0.397592	0.800912	0.03053		339.4	0.245112	0.76725	0.030994		339.4	0.239954	0.779688	0.030099		339.4	0.669679	0.663826	0.073145
339.6	0.397277	0.800563	0.030508		339.6	0.245009	0.767699	0.031346		339.6	0.240231	0.779755	0.030254		339.6	0.66956	0.66362	0.073154
339.8	0.39714	0.800451	0.030735		339.8	0.245104	0.767724	0.031601		339.8	0.240262	0.779856	0.030492		339.8	0.669475	0.663544	0.073166
340	0.397312	0.800144	0.030809		340	0.245116	0.767641	0.031345		340	0.240211	0.780076	0.030787		340	0.669138	0.663814	0.073126
340.2	0.397189	0.800031	0.030638		340.2	0.245234	0.767771	0.031603		340.2	0.239917	0.780257	0.030986		340.2	0.669113	0.663694	0.073347
340.4	0.397014	0.799915	0.030659		340.4	0.245581	0.76791	0.031511		340.4	0.239754	0.780158	0.031192		340.4	0.668991	0.663852	0.073619
340.6	0.396748	0.799773	0.03079		340.6	0.245703	0.767747	0.031447		340.6	0.239501	0.780241	0.031676		340.6	0.668955	0.664062	0.073668
340.8	0.397162	0.800203	0.030351		340.8	0.2459	0.767905	0.031559		340.8	0.239501	0.780182	0.031617		340.8	0.668794	0.664264	0.073558
341	0.397209	0.800466	0.030089		341	0.246066	0.767776	0.03184		341	0.239492	0.780084	0.03149		341	0.668952	0.66431	0.073884
341.2	0.397478	0.80061	0.030448		341.2	0.246259	0.768075	0.031698		341.2	0.239236	0.78014	0.031274		341.2	0.668831	0.664533	0.073906
341.4	0.397704	0.800744	0.030804		341.4	0.246247	0.767919	0.03195		341.4	0.239275	0.780425	0.031339		341.4	0.668968	0.664845	0.074215
341.6	0.397895	0.800817	0.030636		341.6	0.246324	0.767865	0.032064		341.6	0.239084	0.780273	0.031235		341.6	0.66904	0.665003	0.07436
341.8	0.397852	0.800764	0.03069		341.8	0.246512	0.767784	0.032211		341.8	0.238829	0.780258	0.030619		341.8	0.669026	0.665253	0.074545
342	0.398131	0.800375	0.030585		342	0.246326	0.76777	0.032583		342	0.238861	0.780298	0.030329		342	0.669049	0.665192	0.074695
342.2	0.398358	0.800444	0.030263		342.2	0.246217	0.76775	0.032606		342.2	0.238938	0.779919	0.030188		342.2	0.669225	0.664854	0.07454
342.4	0.398202	0.800469	0.030215		342.4	0.246097	0.767492	0.032964		342.4	0.238953	0.779914	0.029922		342.4	0.669456	0.664881	0.074724
342.6	0.398097	0.800396	0.030159		342.6	0.246093	0.767316	0.033157		342.6	0.239134	0.779675	0.03002		342.6	0.669818	0.664771	0.075158
342.8	0.398091	0.800123	0.030463		342.8	0.245989	0.767103	0.033397		342.8	0.239306	0.779652	0.030022		342.8	0.669719	0.6646	0.075111
343	0.398017	0.799942	0.030692		343	0.245873	0.766988	0.033723		343	0.239834	0.779505	0.029474		343	0.670017	0.664782	0.0755
343.2	0.397991	0.799577	0.030685		343.2	0.245751	0.766929	0.0336		343.2	0.240159	0.779285	0.029485		343.2	0.67028	0.664743	0.0754
343.4	0.398007	0.799065	0.030856		343.4	0.245583	0.766891	0.033593		343.4	0.24036	0.779191	0.029229		343.4	0.670103	0.664673	0.075644
343.6	0.39783	0.798727	0.031201		343.6	0.245806	0.766841	0.033599		343.6	0.240654	0.779423	0.029393		343.6	0.670289	0.664594	0.075893
343.8	0.398057	0.798327	0.031687		343.8	0.245862	0.766522	0.033275		343.8	0.240443	0.779295	0.02921		343.8	0.669976	0.664507	0.075798
344	0.398002	0.798158	0.031757		344	0.245912	0.766682	0.032737		344	0.240528	0.779003	0.029143		344	0.669728	0.664636	0.075873
344.2	0.397938	0.797938	0.031728		344.2	0.24609	0.766503	0.032805		344.2	0.240704	0.779111	0.029033		344.2	0.669744	0.664832	0.076062
344.4	0.39773	0.798136	0.031853		344.4	0.246507	0.766624	0.032545		344.4	0.2408	0.779051	0.028994		344.4	0.669849	0.664763	0.075994
344.6	0.397166	0.79836	0.031972		344.6	0.246631	0.766398	0.032245		344.6	0.240889	0.779133	0.029041		344.6	0.669767	0.664835	0.075851
344.8	0.397058	0.798547	0.031619		344.8	0.246729	0.766644	0.032159		344.8	0.2412	0.778874	0.028773		344.8	0.669954	0.664668	0.075748
345	0.396858	0.798408	0.031945		345	0.246925	0.766537	0.032329		345	0.241239	0.779021	0.028573		345	0.670171	0.664438	0.075842
345.2	0.396885	0.798406	0.032032		345.2	0.246743	0.766426	0.032203		345.2	0.241335	0.779225	0.028763		345.2	0.670347	0.66456	0.075835
345.4	0.396871	0.798375	0.032089		345.4	0.246445	0.766417	0.032585		345.4	0.241312	0.778837	0.02888		345.4	0.670566	0.664481	0.075751
345.6	0.396759	0.798338	0.032189		345.6	0.246716	0.76645	0.032674		345.6	0.241201	0.778578	0.028752		345.6	0.670486	0.664318	0.075534
345.8	0.396684	0.798222	0.032372		345.8	0.24618	0.766556	0.032774		345.8	0.240866	0.778737	0.028542		345.8	0.670057	0.664282	0.075771
346	0.39695	0.798277	0.032067		346	0.246179	0.766647	0.032863		346	0.241155	0.778905	0.028603		346	0.669731	0.66416	0.075745
346.2	0.396861	0.798599	0.031861		346.2	0.246154	0.766542	0.033227		346.2	0.240907	0.778873	0.028619		346.2	0.669669	0.663987	0.075627
346.4	0.396749	0.79888	0.032042		346.4	0.245957	0.766342	0.033413		346.4	0.240462	0.779026	0.028716		346.4	0.669377	0.663956	0.075689
346.6	0.397244	0.799121	0.03186		346.6	0.245783	0.766424	0.033198		346.6	0.240553	0.778966	0.028762		346.6	0.669328	0.663931	0.075678
346.8	0.397294	0.798817	0.032364		346.8	0.245824	0.766431	0.032891		346.8	0.240407	0.778782	0.028688		346.8	0.66926	0.663847	0.075647
347	0.397473	0.798647	0.032204		347	0.24582	0.766788	0.032776		347	0.240705	0.779051	0.028609		347	0.669383	0.664027	0.076048
347.2	0.397719	0.7987	0.031926		347.2	0.246122	0.766738	0.032668		347.2	0.24053	0.779126	0.028652		347.2	0.669013	0.663837	0.075749
347.4	0.398073	0.798644	0.032059		347.4	0.246241	0.766674	0.032542		347.4	0.240486	0.779254	0.028541		347.4	0.668789	0.663895	0.076216
347.6	0.398192	0.798525	0.032174		347.6	0.246443	0.767014	0.032697		347.6	0.240264	0.779149	0.028737		347.6	0.669259	0.663665	0.076234
347.8	0.398263	0.798265	0.03218		347.8	0.246599	0.767078	0.032789		347.8	0.240142	0.778863	0.028657		347.8	0.668997	0.663721	0.076304
348	0.398149	0.798565	0.031755		348	0.246947	0.767025	0.032829		348	0.240506	0.778454	0.02911		348	0.669147	0.66391	0.076716
348.2	0.397934	0.79839	0.03184		348.2	0.24693	0.766821	0.032827		348.2	0.240308	0.778508	0.029232		348.2	0.669426	0.663742	0.07697
348.4	0.397686	0.798475	0.03153		348.4	0.247392	0.767024	0.032507		348.4	0.240496	0.777966	0.029334		348.4	0.669364	0.663667	0.076962
348.6	0.39729	0.798481	0.031365		348.6	0.247251	0.766764	0.032106		348.6	0.240543	0.777708	0.029531		348.6	0.668952	0.663849	0.076994
348.8	0.397349	0.798517	0.031064		348.8	0.247572	0.766844	0.03234		348.8	0.240669	0.777604	0.029835		348.8	0.669097	0.664054	0.077013
349	0.397298	0.798165	0.030964		349	0.247627	0.766584	0.032525		349	0.240932	0.777838	0.030251		349	0.668983	0.664044	0.077198
349.2	0.397264	0.797698	0.030705		349.2	0.247393	0.766408	0.0324		349.2	0.240936	0.777874	0.030467		349.2	0.668874	0.664249	0.076946
349.4	0.397357	0.797274	0.030853		349.4	0.247258	0.7661	0.032499		349.4	0.241074	0.777516	0.030237		349.4	0.668986	0.664042	0.076491
349.6	0.397564	0.797102	0.030826		349.6	0.247175	0.765811	0.032552		349.6	0.241052	0.777542	0.030231		349.6	0.668508	0.664219	0.076502
349.8	0.397869	0.796953	0.030571		349.8	0.246989	0.765772	0.032471		349.8	0.240971	0.777859	0.030134		349.8	0.668245	0.664171	0.076464
350	0.398186	0.796904	0.030656		350	0.247446	0.765787	0.032453		350	0.241285	0.778104	0.030064		350	0.668346	0.664617	0.07603
350.2	0.398141	0.796907	0.030925		350.2	0.247382	0.765761	0.032274		350.2	0.24117	0.777936	0.029977		350.2	0.668345	0.665003	0.075644
350.4	0.398403	0.796795	0.031133		350.4	0.247429	0.765982	0.031797		350.4	0.24094	0.778177	0.029989		350.4	0.668443	0.665367	0.075403
350.6	0.39879	0.79657	0.030831		350.6	0.247272	0.766121	0.031773		350.6	0.240961	0.778114	0.029614		350.6	0.668528	0.665725	0.075181
350.8	0.398596	0.796115	0.030881		350.8	0.247449	0.766146	0.031769		350.8	0.240753	0.778146	0.029288		350.8	0.66898	0.665591	0.075283
351	0.398961	0.795836	0.030624		351	0.247234	0.765976	0.03214		351	0.240869	0.778475	0.029416		351	0.669017	0.665314	0.075195
351.2	0.39901	0.795908	0.030681		351.2	0.24732	0.765863	0.032572		351.2	0.240254	0.778318	0.029004		351.2	0.668919	0.664988	0.074978
351.4	0.398908	0.795649	0.031036		351.4	0.247234	0.766	0.03281		351.4	0.240316	0.778284	0.029255		351.4	0.669097	0.66492	0.075185
351.6	0.399001	0.795378	0.031217		351.6	0.247275	0.766042	0.033336		351.6	0.240143	0.77804	0.029036		351.6	0.66953	0.664629	0.075292
351.8	0.398692	0.795329	0.031536		351.8	0.247263	0.766093	0.033493		351.8	0.240129	0.777908	0.029257		351.8	0.669722	0.664607	0.07548
352	0.398211	0.795465	0.031634		352	0.247373	0.766032	0.033327		352	0.239845	0.777793	0.029695		352	0.669999	0.664344	0.075843
352.2	0.398056	0.795402	0.032366		352.2	0.247252	0.766016	0.033166		352.2	0.239472	0.777624	0.029802		352.2	0.669833	0.664203	0.076126
352.4	0.398269	0.795533	0.032539		352.4	0.247556	0.765942	0.032711		352.4	0.23957	0.777503	0.03022		352.4	0.669838	0.664278	0.076103
352.6	0.397871	0.795559	0.032778		352.6	0.247787	0.765905	0.032621		352.6	0.23959	0.777641	0.030426		352.6	0.669552	0.664255	0.076104
352.8	0.397838	0.795756	0.032527		352.8	0.248032	0.766068	0.032759		352.8	0.239531	0.777623	0.030528		352.8	0.669666	0.664109	0.076017
353	0.397918	0.795593	0.032421		353	0.24814	0.765967	0.032631		353	0.239486	0.777733	0.030414		353	0.669895	0.663911	0.076171
353.2	0.397953	0.795651	0.032301		353.2	0.248108	0.765952	0.032333		353.2	0.239343	0.777902	0.030271		353.2	0.670248	0.66398	0.075976
353.4	0.398256	0.795857	0.032232		353.4	0.248094	0.765678	0.032374		353.4	0.239539	0.7777	0.030327		353.4	0.670307	0.664119	0.076144
353.6	0.398518	0.796203	0.032241		353.6	0.247992	0.765782	0.032289		353.6	0.239734	0.77758	0.030809		353.6	0.670283	0.664358	0.076506
353.8	0.398663	0.796289	0.032292		353.8	0.248218	0.765872	0.03209		353.8	0.239811	0.777527	0.030843		353.8	0.670547	0.664733	0.076758
354	0.398969	0.796725	0.032397		354	0.248217	0.765725	0.031733		354	0.240267	0.777477	0.030724		354	0.670586	0.665582	0.076898
354.2	0.399367	0.796799	0.032376		354.2	0.248418	0.765601	0.031327		354.2	0.240393	0.777294	0.030835		354.2	0.670878	0.665809	0.076991
354.4	0.399786	0.796553	0.031869		354.4	0.248494	0.765347	0.031301		354.4	0.24043	0.777262	0.030686		354.4	0.67108	0.666075	0.076954
354.6	0.400015	0.796701	0.031553		354.6	0.248339	0.765141	0.031064		354.6	0.240806	0.776737	0.030251		354.6	0.671191	0.666046	0.077148
354.8	0.400193	0.796601	0.031417		354.8	0.248462	0.764829	0.031073		354.8	0.240826	0.776547	0.030167		354.8	0.671358	0.665878	0.077313
355	0.400736	0.7965	0.031486		355	0.248245	0.764511	0.031323		355	0.241105	0.776313	0.030225		355	0.671126	0.665736	0.07706
355.2	0.400736	0.796633	0.031777		355.2	0.248177	0.764585	0.031435		355.2	0.240966	0.776411	0.029797		355.2	0.671027	0.665898	0.077444
355.4	0.400648	0.796467	0.031969		355.4	0.248179	0.764582	0.031375		355.4	0.241392	0.776327	0.029834		355.4	0.670948	0.666	0.077562
355.6	0.400778	0.796256	0.031693		355.6	0.248035	0.764218	0.031722		355.6	0.24141	0.776344	0.029297		355.6	0.671071	0.665878	0.07738
355.8	0.399996	0.796239	0.031589		355.8	0.248029	0.764461	0.031807		355.8	0.241283	0.776497	0.02946		355.8	0.67104	0.666059	0.077351
356	0.399525	0.79595	0.03144		356	0.248256	0.764186	0.032046		356	0.241301	0.776552	0.029331		356	0.670891	0.66578	0.077367
356.2	0.399245	0.796131	0.031672		356.2	0.248179	0.764054	0.032217		356.2	0.241647	0.776608	0.02927		356.2	0.670712	0.665713	0.077024
356.4	0.398816	0.795778	0.031524		356.4	0.248334	0.76412	0.032298		356.4	0.241936	0.776841	0.029311		356.4	0.670628	0.665379	0.076566
356.6	0.398401	0.795668	0.031295		356.6	0.248566	0.764395	0.032393		356.6	0.241963	0.776655	0.029131		356.6	0.670248	0.665038	0.076211
356.8	0.398134	0.795509	0.031114		356.8	0.248533	0.764412	0.032667		356.8	0.242001	0.776637	0.029106		356.8	0.670168	0.664893	0.075988
357	0.398054	0.795555	0.031193		357	0.248762	0.764425	0.032904		357	0.242154	0.776603	0.029442		357	0.670168	0.665293	0.07599
357.2	0.398001	0.795538	0.031157		357.2	0.248767	0.764526	0.032805		357.2	0.242234	0.776732	0.029471		357.2	0.67008	0.66535	0.076008
357.4	0.398151	0.795308	0.031291		357.4	0.249002	0.764607	0.033049		357.4	0.242167	0.776729	0.029609		357.4	0.66983	0.665138	0.075911
357.6	0.398097	0.795314	0.031649		357.6	0.249117	0.764547	0.033044		357.6	0.242306	0.776789	0.030011		357.6	0.670183	0.664756	0.075905
357.8	0.398334	0.795089	0.031816		357.8	0.249206	0.764155	0.032891		357.8	0.242202	0.776563	0.029953		357.8	0.670298	0.66502	0.076069
358	0.398773	0.795148	0.031704		358	0.249207	0.764185	0.032707		358	0.242817	0.776874	0.030257		358	0.669867	0.664974	0.075837
358.2	0.399093	0.794825	0.031714		358.2	0.249373	0.764154	0.032674		358.2	0.242786	0.776674	0.030363		358.2	0.670067	0.665019	0.075718
358.4	0.399308	0.79469	0.031591		358.4	0.249127	0.763995	0.032423		358.4	0.242858	0.776559	0.030511		358.4	0.670017	0.665383	0.075732
358.6	0.399575	0.794869	0.031788		358.6	0.249099	0.7644	0.032121		358.6	0.242818	0.776266	0.030712		358.6	0.670232	0.665624	0.07623
358.8	0.39985	0.794198	0.031842		358.8	0.248777	0.764483	0.032197		358.8	0.242565	0.776373	0.03103		358.8	0.670079	0.665673	0.076341
359	0.400032	0.794003	0.03214		359	0.24869	0.764722	0.032591		359	0.242499	0.776412	0.031143		359	0.670164	0.66591	0.076466
359.2	0.399968	0.793862	0.031743		359.2	0.248832	0.76491	0.032627		359.2	0.242417	0.776631	0.031108		359.2	0.670259	0.666351	0.07693
359.4	0.400172	0.793691	0.031652		359.4	0.248998	0.765103	0.032515		359.4	0.242616	0.776413	0.030926		359.4	0.670257	0.666386	0.076969
359.6	0.400331	0.793455	0.031245		359.6	0.249073	0.764953	0.032924		359.6	0.24242	0.776656	0.030632		359.6	0.670151	0.666429	0.077008
359.8	0.400158	0.793438	0.031018		359.8	0.249118	0.765194	0.033142		359.8	0.242224	0.776787	0.030999		359.8	0.670134	0.666755	0.077548
360	0.400138	0.793394	0.030957		360	0.249394	0.765177	0.033007		360	0.242421	0.776814	0.030899		360	0.670131	0.666856	0.077774
360.2	0.400261	0.793508	0.031144		360.2	0.24953	0.765366	0.032904		360.2	0.242629	0.776743	0.030889		360.2	0.66998	0.667051	0.078003
360.4	0.400407	0.793252	0.031306		360.4	0.249462	0.765323	0.032968		360.4	0.24254	0.776633	0.030798		360.4	0.66991	0.66685	0.078108
360.6	0.400434	0.793377	0.031509		360.6	0.249308	0.765299	0.032781		360.6	0.242477	0.776057	0.030495		360.6	0.669804	0.667004	0.077997
360.8	0.4003	0.79347	0.031342		360.8	0.249214	0.764985	0.033095		360.8	0.242726	0.775886	0.030445		360.8	0.669799	0.667132	0.078112
361	0.400507	0.793764	0.031289		361	0.249203	0.765149	0.032964		361	0.242394	0.775539	0.030305		361	0.670017	0.667093	0.078008
361.2	0.400647	0.793783	0.031278		361.2	0.249427	0.765075	0.032868		361.2	0.242399	0.775708	0.029961		361.2	0.67028	0.666549	0.077874
361.4	0.400294	0.793402	0.031271		361.4	0.249701	0.76471	0.032961		361.4	0.242331	0.775621	0.029837		361.4	0.670126	0.666256	0.07718
361.6	0.400171	0.793205	0.031443		361.6	0.249925	0.764655	0.033169		361.6	0.242369	0.775543	0.029748		361.6	0.670328	0.666191	0.076852
361.8	0.400336	0.793163	0.031454		361.8	0.249957	0.764615	0.032998		361.8	0.242285	0.775494	0.029513		361.8	0.670052	0.666293	0.076743
362	0.40038	0.793152	0.031317		362	0.249944	0.764712	0.032711		362	0.242406	0.775762	0.029762		362	0.66956	0.666093	0.0765
362.2	0.400289	0.7929	0.03117		362.2	0.249903	0.764477	0.032561		362.2	0.242112	0.775433	0.029578		362.2	0.669675	0.666232	0.076709
362.4	0.400282	0.792962	0.03146		362.4	0.249864	0.764486	0.032288		362.4	0.241733	0.775582	0.029675		362.4	0.669505	0.666083	0.076807
362.6	0.400059	0.792639	0.031355		362.6	0.249667	0.764776	0.03251		362.6	0.241582	0.775782	0.030083		362.6	0.669622	0.66613	0.076699
362.8	0.400105	0.792075	0.031719		362.8	0.249545	0.76485	0.032622		362.8	0.241602	0.775921	0.03029		362.8	0.669277	0.665986	0.076668
363	0.400296	0.792286	0.032128		363	0.249978	0.765019	0.033139		363	0.241519	0.775889	0.03044		363	0.669354	0.665693	0.076489
363.2	0.400323	0.792335	0.032097		363.2	0.250198	0.765109	0.033004		363.2	0.241663	0.775848	0.030494		363.2	0.66932	0.665557	0.076428
363.4	0.400781	0.792063	0.032567		363.4	0.250328	0.765144	0.032816		363.4	0.241669	0.775901	0.030645		363.4	0.669176	0.665347	0.076652
363.6	0.40119	0.791939	0.032437		363.6	0.250604	0.764915	0.032946		363.6	0.241494	0.776062	0.030902		363.6	0.669217	0.665455	0.076411
363.8	0.401676	0.791894	0.032398		363.8	0.250632	0.764744	0.032685		363.8	0.241857	0.776124	0.031174		363.8	0.669321	0.665703	0.076641
364	0.401705	0.792084	0.032569		364	0.250566	0.764434	0.032593		364	0.242163	0.776253	0.030918		364	0.669589	0.665657	0.076637
364.2	0.40207	0.792183	0.032664		364.2	0.250236	0.764325	0.032792		364.2	0.242288	0.776308	0.030693		364.2	0.669854	0.665618	0.077028
364.4	0.401795	0.792346	0.03274		364.4	0.24978	0.764243	0.032657		364.4	0.242311	0.7761	0.03076		364.4	0.670245	0.665613	0.076964
364.6	0.401678	0.792649	0.032787		364.6	0.249437	0.764162	0.033036		364.6	0.242289	0.775638	0.030434		364.6	0.670264	0.665741	0.076972
364.8	0.40161	0.792604	0.0324		364.8	0.249429	0.763976	0.033119		364.8	0.242311	0.775509	0.0306		364.8	0.670336	0.665631	0.076924
365	0.401503	0.792436	0.032267		365	0.249233	0.763987	0.033103		365	0.241933	0.774962	0.030379		365	0.670199	0.665605	0.07665
365.2	0.401533	0.792295	0.032169		365.2	0.249566	0.763735	0.03333		365.2	0.24184	0.774664	0.030327		365.2	0.670213	0.665971	0.076313
365.4	0.401467	0.791877	0.032048		365.4	0.249838	0.763785	0.033446		365.4	0.241507	0.774245	0.029966		365.4	0.670344	0.666156	0.076115
365.6	0.401362	0.791523	0.032006		365.6	0.249958	0.764207	0.033738		365.6	0.241466	0.774083	0.029799		365.6	0.670764	0.666248	0.076659
365.8	0.401187	0.791544	0.031793		365.8	0.249711	0.764384	0.03339		365.8	0.241335	0.773486	0.029791		365.8	0.670495	0.666385	0.076817
366	0.400899	0.79096	0.031519		366	0.249607	0.764216	0.033411		366	0.241051	0.772961	0.029775		366	0.670496	0.666227	0.077365
366.2	0.40052	0.790948	0.031335		366.2	0.249839	0.764367	0.033753		366.2	0.240995	0.77259	0.029467		366.2	0.670667	0.666376	0.077742
366.4	0.400191	0.790694	0.031292		366.4	0.249889	0.764715	0.033718		366.4	0.240731	0.772448	0.029565		366.4	0.670666	0.666094	0.077531
366.6	0.39987	0.790417	0.031357		366.6	0.249893	0.764895	0.033897		366.6	0.240812	0.77224	0.029828		366.6	0.670454	0.666297	0.077578
366.8	0.400006	0.790479	0.031839		366.8	0.250027	0.765099	0.033728		366.8	0.241058	0.772096	0.029966		366.8	0.670226	0.666111	0.077924
367	0.40029	0.790802	0.031992		367	0.24994	0.765065	0.033749		367	0.24113	0.772153	0.029949		367	0.670608	0.665689	0.077624
367.2	0.400188	0.790599	0.031762		367.2	0.250039	0.765108	0.033407		367.2	0.241266	0.772269	0.030099		367.2	0.670795	0.66578	0.077455
367.4	0.400455	0.790582	0.031616		367.4	0.25017	0.764827	0.03335		367.4	0.241607	0.772352	0.030312		367.4	0.670809	0.665846	0.07764
367.6	0.400958	0.790925	0.031245		367.6	0.250451	0.764307	0.03331		367.6	0.241809	0.772897	0.030516		367.6	0.671016	0.666046	0.077465
367.8	0.401428	0.791211	0.031343		367.8	0.250243	0.764175	0.033083		367.8	0.241974	0.773163	0.030299		367.8	0.670988	0.666135	0.077866
368	0.401397	0.791472	0.03148		368	0.249997	0.764047	0.033085		368	0.24169	0.773482	0.030408		368	0.671035	0.666085	0.077856
368.2	0.401793	0.791772	0.031555		368.2	0.250245	0.764281	0.032767		368.2	0.241797	0.773716	0.030561		368.2	0.670933	0.666128	0.077977
368.4	0.401644	0.79193	0.031448		368.4	0.250177	0.763996	0.032607		368.4	0.241764	0.773653	0.030723		368.4	0.671061	0.666183	0.077771
368.6	0.401909	0.791908	0.031578		368.6	0.249963	0.76332	0.032538		368.6	0.241626	0.774026	0.03054		368.6	0.670618	0.666122	0.077808
368.8	0.402109	0.791724	0.031617		368.8	0.249969	0.76304	0.032195		368.8	0.241584	0.77394	0.030703		368.8	0.670703	0.666199	0.077558
369	0.402348	0.791708	0.031646		369	0.249852	0.762882	0.032068		369	0.241302	0.773864	0.030481		369	0.670951	0.666158	0.077477
369.2	0.402717	0.791637	0.031918		369.2	0.249863	0.762738	0.032184		369.2	0.241399	0.773863	0.03019		369.2	0.671389	0.666344	0.077553
369.4	0.402654	0.791282	0.031817		369.4	0.250235	0.762991	0.032272		369.4	0.241405	0.773754	0.029897		369.4	0.671843	0.66611	0.077905
369.6	0.40252	0.790852	0.031862		369.6	0.250256	0.763262	0.032367		369.6	0.241225	0.773798	0.030051		369.6	0.671928	0.665923	0.077978
369.8	0.402409	0.79061	0.031871		369.8	0.250077	0.763168	0.032305		369.8	0.241168	0.773256	0.030176		369.8	0.6718	0.665641	0.077835
370	0.402321	0.790153	0.032034		370	0.250238	0.763164	0.032567		370	0.240909	0.773223	0.03011		370	0.67203	0.665438	0.078194
370.2	0.402399	0.790013	0.03198		370.2	0.250207	0.763552	0.032611		370.2	0.241174	0.773166	0.03027		370.2	0.672162	0.66539	0.078
370.4	0.402045	0.78967	0.031769		370.4	0.249946	0.763419	0.032433		370.4	0.241004	0.772974	0.030249		370.4	0.672071	0.665072	0.077765
370.6	0.40221	0.78977	0.032109		370.6	0.250146	0.763405	0.032475		370.6	0.24088	0.772905	0.030196		370.6	0.671965	0.665173	0.077812
370.8	0.402489	0.789677	0.031968		370.8	0.249965	0.763261	0.032621		370.8	0.24077	0.773074	0.030342		370.8	0.671982	0.664887	0.07819
371	0.402627	0.78966	0.031857		371	0.249937	0.763213	0.032924		371	0.240645	0.772874	0.030298		371	0.672177	0.664549	0.077969
371.2	0.402652	0.789434	0.031784		371.2	0.250256	0.763436	0.033325		371.2	0.240491	0.772578	0.030523		371.2	0.671827	0.664576	0.0783
371.4	0.402922	0.789544	0.031584		371.4	0.250559	0.763318	0.033619		371.4	0.24062	0.772555	0.030207		371.4	0.671612	0.664643	0.078736
371.6	0.403256	0.789813	0.031351		371.6	0.250844	0.763202	0.033748		371.6	0.240579	0.772842	0.029911		371.6	0.671407	0.6648	0.078839
371.8	0.403471	0.78971	0.031707		371.8	0.251067	0.763354	0.033887		371.8	0.240279	0.772697	0.029307		371.8	0.670996	0.664658	0.078818
372	0.403451	0.789797	0.031845		372	0.251358	0.763447	0.034066		372	0.240305	0.77278	0.029259		372	0.670794	0.664577	0.078521
372.2	0.403882	0.790056	0.031661		372.2	0.251539	0.763332	0.034253		372.2	0.240446	0.773075	0.029114		372.2	0.670822	0.664593	0.078731
372.4	0.403481	0.789703	0.031648		372.4	0.251149	0.763066	0.034086		372.4	0.240335	0.773274	0.029067		372.4	0.670702	0.665009	0.078928
372.6	0.403507	0.789575	0.031891		372.6	0.251445	0.762953	0.033982		372.6	0.240377	0.773292	0.02944		372.6	0.670538	0.665202	0.079192
372.8	0.403402	0.789758	0.031906		372.8	0.251615	0.76306	0.03384		372.8	0.240533	0.773094	0.029573		372.8	0.670894	0.665248	0.079117
373	0.40336	0.789693	0.031737		373	0.251569	0.763434	0.033845		373	0.240685	0.773226	0.029155		373	0.670773	0.665524	0.079412
373.2	0.403149	0.789772	0.031898		373.2	0.251626	0.763712	0.033774		373.2	0.240655	0.772945	0.029154		373.2	0.670867	0.666053	0.079519
373.4	0.403071	0.789895	0.031631		373.4	0.251772	0.763797	0.033354		373.4	0.240677	0.772947	0.02907		373.4	0.670547	0.665936	0.07951
373.6	0.403391	0.789671	0.031536		373.6	0.251345	0.763484	0.033229		373.6	0.240647	0.77294	0.029108		373.6	0.67019	0.665943	0.079309
373.8	0.403275	0.789613	0.031493		373.8	0.251059	0.762999	0.032856		373.8	0.241177	0.772929	0.029421		373.8	0.670076	0.665779	0.079223
374	0.403736	0.789849	0.031306		374	0.250727	0.762901	0.032738		374	0.241393	0.773001	0.029269		374	0.669824	0.665818	0.079136
374.2	0.403893	0.789962	0.031013		374.2	0.250153	0.762523	0.032258		374.2	0.241707	0.772888	0.029536		374.2	0.669626	0.665581	0.078922
374.4	0.403903	0.790365	0.030848		374.4	0.250065	0.762195	0.031991		374.4	0.241669	0.77267	0.029674		374.4	0.669499	0.665505	0.07869
374.6	0.404229	0.79035	0.030997		374.6	0.24989	0.762141	0.031814		374.6	0.241789	0.772629	0.029912		374.6	0.669565	0.665452	0.078896
374.8	0.404482	0.789973	0.030922		374.8	0.249457	0.761692	0.032131		374.8	0.241774	0.772763	0.029931		374.8	0.669691	0.665499	0.079198
375	0.404653	0.790129	0.031157		375	0.249412	0.761534	0.032245		375	0.241884	0.772439	0.030036		375	0.669754	0.665525	0.078842
375.2	0.404632	0.790241	0.031226		375.2	0.249622	0.761632	0.032825		375.2	0.241839	0.772521	0.029962		375.2	0.669791	0.665631	0.079233
375.4	0.40472	0.790581	0.031229		375.4	0.249942	0.761453	0.033111		375.4	0.242042	0.772995	0.029663		375.4	0.670171	0.665696	0.079269
375.6	0.404727	0.790638	0.031552		375.6	0.250047	0.761508	0.033473		375.6	0.242193	0.773078	0.029718		375.6	0.670248	0.665587	0.079285
375.8	0.404683	0.790628	0.032049		375.8	0.250167	0.761576	0.033691		375.8	0.241915	0.773014	0.029629		375.8	0.670578	0.66563	0.079277
376	0.404628	0.790672	0.032329		376	0.250163	0.761556	0.033639		376	0.241867	0.773115	0.029662		376	0.670596	0.66583	0.079242
376.2	0.404417	0.790577	0.032502		376.2	0.250524	0.761916	0.033741		376.2	0.241646	0.773231	0.03007		376.2	0.670594	0.666182	0.079412
376.4	0.404012	0.790213	0.032988		376.4	0.250654	0.762079	0.033629		376.4	0.241508	0.77316	0.030536		376.4	0.670716	0.666735	0.079629
376.6	0.403913	0.789951	0.033103		376.6	0.251285	0.762353	0.033616		376.6	0.241389	0.773154	0.030545		376.6	0.670704	0.666995	0.07973
376.8	0.403409	0.789853	0.033112		376.8	0.251373	0.762655	0.033671		376.8	0.241404	0.773288	0.030334		376.8	0.670678	0.667293	0.07964
377	0.40326	0.789559	0.033308		377	0.251287	0.762987	0.03376		377	0.241287	0.772908	0.030375		377	0.670641	0.667791	0.080064
377.2	0.402992	0.78966	0.033368		377.2	0.25107	0.762656	0.033714		377.2	0.241164	0.772764	0.030486		377.2	0.670492	0.667858	0.08027
377.4	0.403178	0.789474	0.033052		377.4	0.250899	0.762276	0.033741		377.4	0.241626	0.772903	0.030333		377.4	0.669872	0.667503	0.080076
377.6	0.402976	0.789129	0.033125		377.6	0.250731	0.762125	0.033928		377.6	0.241604	0.772621	0.030287		377.6	0.669953	0.66755	0.080193
377.8	0.402838	0.788964	0.03329		377.8	0.250833	0.761957	0.034077		377.8	0.241825	0.772505	0.030519		377.8	0.669994	0.667121	0.079997
378	0.403099	0.789006	0.033087		378	0.250788	0.76212	0.034153		378	0.241933	0.772299	0.030244		378	0.669829	0.666834	0.07995
378.2	0.402867	0.788851	0.033129		378.2	0.25035	0.762214	0.034037		378.2	0.241798	0.772243	0.030502		378.2	0.669872	0.66686	0.0801
378.4	0.402593	0.788679	0.033236		378.4	0.250407	0.762306	0.034198		378.4	0.241886	0.772034	0.030357		378.4	0.669938	0.667045	0.080139
378.6	0.402794	0.788415	0.033256		378.6	0.250224	0.762316	0.034293		378.6	0.241905	0.772076	0.030324		378.6	0.670065	0.666914	0.080489
378.8	0.403066	0.788125	0.033261		378.8	0.250238	0.762066	0.034625		378.8	0.242016	0.772217	0.030019		378.8	0.670138	0.667004	0.080721
379	0.40313	0.788255	0.033147		379	0.250524	0.762276	0.034627		379	0.241963	0.772375	0.029991		379	0.669962	0.66716	0.081125
379.2	0.403173	0.78814	0.032862		379.2	0.250499	0.76252	0.035074		379.2	0.241828	0.772456	0.029613		379.2	0.670296	0.667048	0.081456
379.4	0.403362	0.788004	0.032811		379.4	0.250463	0.762582	0.035053		379.4	0.241864	0.77231	0.029423		379.4	0.670295	0.666713	0.081461
379.6	0.403648	0.787926	0.032719		379.6	0.250676	0.762596	0.034855		379.6	0.242009	0.771986	0.02905		379.6	0.670128	0.666572	0.081873
379.8	0.403751	0.787864	0.03288		379.8	0.250994	0.762618	0.034755		379.8	0.241753	0.771958	0.028616		379.8	0.670107	0.666615	0.081865
380	0.404031	0.787519	0.032784		380	0.251404	0.762466	0.034588		380	0.241575	0.772148	0.028522		380	0.669925	0.666646	0.082083
380.2	0.404136	0.787417	0.033018		380.2	0.25183	0.762902	0.0347		380.2	0.241644	0.772037	0.028614		380.2	0.669977	0.666685	0.082085
380.4	0.404319	0.787296	0.03294		380.4	0.251508	0.762699	0.034311		380.4	0.241478	0.771795	0.028605		380.4	0.670015	0.667036	0.082277
380.6	0.404436	0.786902	0.032717		380.6	0.251556	0.762579	0.034206		380.6	0.241298	0.771765	0.028324		380.6	0.670094	0.667014	0.082014
380.8	0.404441	0.786985	0.03262		380.8	0.251478	0.762312	0.034082		380.8	0.241194	0.771514	0.028794		380.8	0.670121	0.667193	0.081951
381	0.404823	0.787069	0.032356		381	0.251405	0.761872	0.033806		381	0.241063	0.771439	0.029097		381	0.670287	0.66705	0.082086
381.2	0.404899	0.787349	0.032261		381.2	0.25101	0.761564	0.033697		381.2	0.24136	0.771552	0.02938		381.2	0.669725	0.666744	0.081809
381.4	0.404942	0.787487	0.032298		381.4	0.251112	0.761472	0.033726		381.4	0.241307	0.771363	0.02959		381.4	0.669995	0.666705	0.081417
381.6	0.40457	0.787318	0.032466		381.6	0.250833	0.761485	0.033494		381.6	0.240835	0.771207	0.029816		381.6	0.670639	0.666835	0.081375
381.8	0.404712	0.78736	0.032412		381.8	0.250889	0.761102	0.033308		381.8	0.240754	0.771214	0.030128		381.8	0.67067	0.666473	0.080959
382	0.404621	0.787544	0.032451		382	0.250673	0.761291	0.033144		382	0.240911	0.77123	0.030506		382	0.670806	0.666529	0.080764
382.2	0.404416	0.787742	0.032443		382.2	0.250163	0.761278	0.032915		382.2	0.240468	0.771247	0.030835		382.2	0.670968	0.667174	0.081033
382.4	0.404532	0.787504	0.032541		382.4	0.249997	0.761181	0.032825		382.4	0.240555	0.771148	0.030994		382.4	0.671054	0.66723	0.08091
382.6	0.404629	0.787618	0.032315		382.6	0.249739	0.761113	0.032864		382.6	0.24021	0.771286	0.031265		382.6	0.67105	0.666918	0.081161
382.8	0.404471	0.787387	0.032357		382.8	0.249757	0.760987	0.032873		382.8	0.240357	0.771582	0.031175		382.8	0.670914	0.667171	0.081391
383	0.404636	0.787185	0.032258		383	0.249732	0.761168	0.033015		383	0.240248	0.771901	0.031191		383	0.670651	0.667429	0.081743
383.2	0.404637	0.78698	0.032348		383.2	0.249517	0.761076	0.033205		383.2	0.240295	0.771744	0.031227		383.2	0.670919	0.667443	0.0815
383.4	0.404396	0.786953	0.032772		383.4	0.249759	0.761315	0.033291		383.4	0.240601	0.771462	0.031309		383.4	0.670834	0.667047	0.081758
383.6	0.40447	0.787058	0.032985		383.6	0.250257	0.760935	0.03347		383.6	0.240697	0.7713	0.031429		383.6	0.67085	0.667195	0.081981
383.8	0.4041	0.786605	0.033193		383.8	0.250358	0.761002	0.033702		383.8	0.240947	0.771419	0.031262		383.8	0.671017	0.667135	0.081763
384	0.404419	0.786632	0.033513		384	0.250489	0.760685	0.033862		384	0.240986	0.771391	0.031091		384	0.670886	0.66716	0.081841
384.2	0.404458	0.786777	0.033854		384.2	0.25044	0.760911	0.03379		384.2	0.240964	0.771195	0.031067		384.2	0.670594	0.667341	0.081784
384.4	0.404468	0.786642	0.033882		384.4	0.250133	0.760505	0.033819		384.4	0.240659	0.770873	0.030998		384.4	0.670803	0.66775	0.081625
384.6	0.404923	0.786113	0.033748		384.6	0.250186	0.76022	0.034236		384.6	0.240885	0.771075	0.030543		384.6	0.670968	0.66773	0.081431
384.8	0.405101	0.786052	0.033592		384.8	0.250633	0.760277	0.034188		384.8	0.240931	0.771161	0.030623		384.8	0.670964	0.667891	0.081577
385	0.405388	0.786	0.033623		385	0.25109	0.760258	0.034484		385	0.241192	0.771316	0.030417		385	0.671043	0.667469	0.081393
385.2	0.40516	0.786057	0.033863		385.2	0.250999	0.76039	0.034272		385.2	0.241721	0.771098	0.03063		385.2	0.671162	0.667408	0.08134
385.4	0.405064	0.785914	0.033635		385.4	0.251291	0.760324	0.034121		385.4	0.241504	0.77098	0.03076		385.4	0.6716	0.667385	0.081509
385.6	0.405298	0.785865	0.033546		385.6	0.251309	0.760173	0.033695		385.6	0.241205	0.771128	0.030776		385.6	0.671609	0.667478	0.081272
385.8	0.40537	0.786147	0.033278		385.8	0.251534	0.759988	0.033465		385.8	0.24089	0.771142	0.030685		385.8	0.671491	0.667099	0.081444
386	0.405709	0.78593	0.033235		386	0.251484	0.759945	0.033582		386	0.240754	0.771041	0.030733		386	0.671829	0.66741	0.081559
386.2	0.40628	0.786198	0.033056		386.2	0.251185	0.759862	0.033378		386.2	0.240348	0.771145	0.030321		386.2	0.672079	0.667803	0.08176
386.4	0.406616	0.786091	0.033007		386.4	0.250943	0.759814	0.033607		386.4	0.240174	0.771074	0.030183		386.4	0.67206	0.667485	0.081886
386.6	0.406696	0.786196	0.032821		386.6	0.251114	0.759658	0.033864		386.6	0.23983	0.771373	0.030169		386.6	0.671886	0.667376	0.082371
386.8	0.407036	0.785985	0.032675		386.8	0.251223	0.759662	0.033776		386.8	0.240276	0.771244	0.030037		386.8	0.671721	0.667626	0.082189
387	0.407194	0.785722	0.032545		387	0.251225	0.759828	0.033589		387	0.240355	0.771082	0.030266		387	0.672012	0.667827	0.082291
387.2	0.407222	0.78577	0.03259		387.2	0.25129	0.760086	0.033319		387.2	0.240144	0.771029	0.030396		387.2	0.672327	0.667926	0.082211
387.4	0.407137	0.785775	0.032955		387.4	0.251552	0.760282	0.033299		387.4	0.240249	0.770986	0.030284		387.4	0.672129	0.667536	0.082469
387.6	0.407267	0.7857	0.032782		387.6	0.251895	0.759942	0.03324		387.6	0.24025	0.771023	0.030321		387.6	0.671759	0.667696	0.082023
387.8	0.407219	0.785751	0.032877		387.8	0.251793	0.760017	0.033147		387.8	0.240589	0.771455	0.030021		387.8	0.671761	0.667744	0.081933
388	0.407521	0.785919	0.033286		388	0.252146	0.76001	0.03304		388	0.240784	0.771706	0.030285		388	0.67156	0.667725	0.082082
388.2	0.407328	0.7856	0.033126		388.2	0.251947	0.760087	0.032609		388.2	0.241076	0.771561	0.030571		388.2	0.671468	0.667788	0.082055
388.4	0.407394	0.784904	0.033098		388.4	0.251571	0.759844	0.032736		388.4	0.241546	0.771373	0.030587		388.4	0.671842	0.668112	0.082082
388.6	0.407412	0.784563	0.032869		388.6	0.251896	0.760284	0.033101		388.6	0.241952	0.771167	0.030854		388.6	0.67159	0.668042	0.082625
388.8	0.407082	0.784692	0.032962		388.8	0.252341	0.760831	0.032977		388.8	0.242244	0.770915	0.0311		388.8	0.671729	0.667702	0.082949
389	0.406834	0.784816	0.03322		389	0.252383	0.760942	0.032888		389	0.242639	0.77062	0.030982		389	0.671689	0.667545	0.082983
389.2	0.406261	0.784957	0.03324		389.2	0.252462	0.760814	0.032581		389.2	0.242588	0.770121	0.031092		389.2	0.671717	0.667345	0.083264
389.4	0.406146	0.784758	0.033485		389.4	0.252629	0.761002	0.03264		389.4	0.242598	0.769871	0.031309		389.4	0.671721	0.66736	0.083322
389.6	0.406024	0.785092	0.033743		389.6	0.252661	0.760997	0.032704		389.6	0.242148	0.769948	0.030994		389.6	0.671445	0.667403	0.083354
389.8	0.405838	0.784994	0.033845		389.8	0.252632	0.761146	0.032927		389.8	0.241909	0.769821	0.030793		389.8	0.671453	0.667225	0.083805
390	0.405996	0.785005	0.034033		390	0.252248	0.761128	0.033527		390	0.241917	0.769561	0.030312		390	0.671566	0.667594	0.083845
390.2	0.406246	0.785288	0.033997		390.2	0.251971	0.76127	0.033894		390.2	0.242041	0.769456	0.02992		390.2	0.671601	0.667679	0.08385
390.4	0.406276	0.785215	0.034001		390.4	0.251864	0.761413	0.034146		390.4	0.24191	0.769316	0.029987		390.4	0.671503	0.667612	0.083864
390.6	0.406359	0.785068	0.03409		390.6	0.251764	0.761482	0.034267		390.6	0.242018	0.769157	0.02981		390.6	0.671665	0.667938	0.083959
390.8	0.406633	0.784927	0.034188		390.8	0.251335	0.761414	0.033907		390.8	0.242093	0.768756	0.029865		390.8	0.671659	0.668116	0.083851
391	0.40653	0.784618	0.034436		391	0.251006	0.761556	0.034014		391	0.241625	0.768787	0.029819		391	0.671644	0.668338	0.084087
391.2	0.406835	0.784626	0.034535		391.2	0.251195	0.761556	0.033875		391.2	0.24101	0.769262	0.029869		391.2	0.67164	0.668206	0.084212
391.4	0.406726	0.784319	0.034607		391.4	0.251373	0.761224	0.033925		391.4	0.241206	0.769563	0.030076		391.4	0.671506	0.668302	0.084018
391.6	0.406481	0.784262	0.034327		391.6	0.251099	0.760921	0.03375		391.6	0.241312	0.769812	0.030331		391.6	0.671606	0.668204	0.083423
391.8	0.406294	0.784222	0.034471		391.8	0.251214	0.760634	0.033627		391.8	0.241651	0.770046	0.030541		391.8	0.671931	0.668282	0.083483
392	0.406473	0.783925	0.034075		392	0.251221	0.760747	0.03327		392	0.241973	0.770097	0.031019		392	0.671743	0.668316	0.083645
392.2	0.406755	0.783444	0.033561		392.2	0.25113	0.760493	0.032782		392.2	0.24206	0.769969	0.031395		392.2	0.671817	0.668518	0.083584
392.4	0.406935	0.783258	0.03329		392.4	0.251289	0.760363	0.032718		392.4	0.24186	0.769975	0.03146		392.4	0.672206	0.668718	0.08374
392.6	0.407072	0.783474	0.033087		392.6	0.251436	0.760509	0.032478		392.6	0.241656	0.769627	0.031612		392.6	0.672233	0.668594	0.084135
392.8	0.406913	0.783599	0.033077		392.8	0.251611	0.760636	0.032186		392.8	0.241735	0.769633	0.031554		392.8	0.672497	0.668259	0.083879
393	0.406727	0.783703	0.033051		393	0.251884	0.760466	0.031957		393	0.241551	0.769487	0.031282		393	0.672614	0.668625	0.083848
393.2	0.406402	0.78378	0.032883		393.2	0.252531	0.760297	0.032051		393.2	0.241309	0.769196	0.031351		393.2	0.672598	0.668458	0.083965
393.4	0.406445	0.783818	0.033082		393.4	0.252832	0.760624	0.031745		393.4	0.241265	0.769627	0.031579		393.4	0.672637	0.668638	0.083887
393.6	0.406338	0.784148	0.032903		393.6	0.253105	0.760736	0.031699		393.6	0.240872	0.769971	0.031239		393.6	0.672318	0.668594	0.084008
393.8	0.406365	0.784306	0.032831		393.8	0.25342	0.760848	0.032054		393.8	0.241096	0.770015	0.03106		393.8	0.672566	0.668507	0.083917
394	0.406428	0.784611	0.032616		394	0.253628	0.761156	0.032161		394	0.241241	0.770184	0.030785		394	0.672649	0.668617	0.083625
394.2	0.406751	0.784722	0.032739		394.2	0.253912	0.761141	0.032222		394.2	0.241674	0.77024	0.030783		394.2	0.672515	0.668501	0.083465
394.4	0.406508	0.784742	0.033101		394.4	0.253781	0.761369	0.032284		394.4	0.241918	0.770382	0.030575		394.4	0.672449	0.668725	0.083497
394.6	0.406281	0.784535	0.033363		394.6	0.253662	0.761589	0.032241		394.6	0.241937	0.770544	0.030273		394.6	0.672502	0.669138	0.083745
394.8	0.406219	0.784384	0.033791		394.8	0.25372	0.761523	0.032407		394.8	0.241579	0.770577	0.030364		394.8	0.672357	0.668964	0.08387
395	0.40616	0.784144	0.034018		395	0.254008	0.761789	0.033049		395	0.241357	0.77063	0.030263		395	0.672535	0.669012	0.084146
395.2	0.406609	0.783824	0.034014		395.2	0.254366	0.761787	0.033289		395.2	0.24125	0.770893	0.03065		395.2	0.672954	0.668906	0.084269
395.4	0.406598	0.783427	0.034171		395.4	0.254094	0.761638	0.033753		395.4	0.241477	0.771016	0.030707		395.4	0.672845	0.668955	0.08402
395.6	0.406628	0.782892	0.034411		395.6	0.253964	0.761614	0.033739		395.6	0.241647	0.77131	0.030521		395.6	0.672786	0.668932	0.084199
395.8	0.407047	0.782307	0.034534		395.8	0.254113	0.761616	0.033804		395.8	0.241612	0.771276	0.030559		395.8	0.672672	0.668978	0.084366
396	0.407214	0.781836	0.034448		396	0.253759	0.76167	0.034054		396	0.241563	0.771134	0.030708		396	0.672623	0.669086	0.084649
396.2	0.407353	0.781549	0.034897		396.2	0.253855	0.761238	0.034035		396.2	0.241571	0.771177	0.030781		396.2	0.672907	0.669048	0.084523
396.4	0.407456	0.781193	0.03512		396.4	0.253779	0.760952	0.034174		396.4	0.241398	0.770824	0.030458		396.4	0.67336	0.668936	0.08469
396.6	0.407285	0.780966	0.035049		396.6	0.253416	0.760771	0.034131		396.6	0.241635	0.770577	0.030577		396.6	0.673667	0.668993	0.084768
396.8	0.406863	0.78059	0.035257		396.8	0.253431	0.760682	0.034665		396.8	0.241448	0.770541	0.030985		396.8	0.674041	0.668954	0.084659
397	0.406827	0.780615	0.035021		397	0.253298	0.760383	0.034574		397	0.241057	0.770409	0.031107		397	0.674189	0.669407	0.085195
397.2	0.406763	0.780483	0.03487		397.2	0.25352	0.760301	0.034636		397.2	0.241039	0.770338	0.031373		397.2	0.673943	0.669006	0.085289
397.4	0.406595	0.780382	0.034866		397.4	0.25341	0.760341	0.0343		397.4	0.241012	0.770645	0.031772		397.4	0.673764	0.668681	0.085239
397.6	0.406479	0.780283	0.034763		397.6	0.253694	0.760509	0.034377		397.6	0.241299	0.770753	0.031708		397.6	0.673993	0.668675	0.085226
397.8	0.406266	0.780453	0.034758		397.8	0.253804	0.760475	0.034601		397.8	0.241622	0.77067	0.031672		397.8	0.674024	0.668408	0.085318
398	0.406165	0.780376	0.0347		398	0.253865	0.760703	0.034324		398	0.24205	0.770743	0.031409		398	0.673921	0.668406	0.085317
398.2	0.406081	0.780387	0.034689		398.2	0.253577	0.760346	0.034379		398.2	0.242349	0.770401	0.031026		398.2	0.673581	0.668184	0.085597
398.4	0.405931	0.780668	0.034719		398.4	0.253513	0.760527	0.034311		398.4	0.242405	0.77067	0.030601		398.4	0.673285	0.668393	0.085808
398.6	0.406422	0.780775	0.034653		398.6	0.253696	0.760551	0.034161		398.6	0.242152	0.770597	0.03033		398.6	0.673095	0.668516	0.086027
398.8	0.40664	0.780985	0.034874		398.8	0.254027	0.760646	0.034295		398.8	0.241835	0.770364	0.030528		398.8	0.672965	0.668413	0.08625
399	0.407111	0.781224	0.034788		399	0.253992	0.760869	0.034119		399	0.241824	0.77057	0.030522		399	0.672787	0.668534	0.086685
399.2	0.40744	0.781155	0.034673		399.2	0.253781	0.760546	0.033984		399.2	0.241875	0.770802	0.030297		399.2	0.672485	0.668534	0.086629
399.4	0.407422	0.781291	0.03491		399.4	0.253599	0.760591	0.033562		399.4	0.241771	0.770743	0.030035		399.4	0.672193	0.668521	0.086563
[truncated: 1,002 more rows]

## Sheet: Fig 4f
		ACS101				ACS101 iGL CDRL1				ACS101 IOMA CDRL1
	2	0.336113	-0.12984		2	0.228599	1.42342		2	0.287461	0.66233
	1.52288	1.86371	1.49248		1.52288	1.16579	4.11497		1.52288	1.9346	1.7123
	1.04576	2.16813	1.51346		1.04576	1.8466	3.79815		1.04576	11.4709	6.47946
	0.568636	3.20847	2.15609		0.568636	7.75814	6.92276		0.568636	16.7082	9.87246
	0.091515	12.7501	11.772		0.091515	17.2252	21.5011		0.091515	34.8829	16.0326
	-0.38561	19.7396	16.7576		-0.38561	25.5725	45.8256		-0.38561	54.173	36.7278
	-0.86273	37.4338	28.7512		-0.86273	54.6015	60.5025		-0.86273	87.7338	64.0129
	-1.33985	75.4847	57.184		-1.33985	82.8436	76.4852		-1.33985	88.6012	77.5646
	-1.81696	90.0172	85.9575		-1.81696	75.0653	86.8308		-1.81696	101.175	92.4123
	-2.29405	96.3527	97.0678		-2.29405	94.6231	110.175		-2.29405	114.572	95.2855
		100	100			100	100			100	100
		0	0			0	0			0	0

## Sheet: Fig 6
			Consensus	2M 1F9	2M 1B5	8M 1C5	10M 1A7	10M 1C11	13M 2F9	18M 2A4	27M 2C4	36M 1A8	PBST + BSA
		ACS101	0.3	1.01	0.69	0.43	0.42	0.15	0.11	0.29	-0.04	-0.05	-0.02
		ACS102	0.19	0.9	0.52	0.29	0.09	0.02	-0.06	-0.05	0	0.12	-0.03
		ACS103	0.34	0.93	0.65	0.45	0.35	0.16	0.15	0.21	0.3	0.64	0
		2G12	0.77	0.76	0.73	0.73	0.76	0.65	0.66	0.57	0.63	0.55	-0.01
		VRC01	0.31	0.82	0.71	0.52	0.49	0.46	0.23	0.26	0.15	-0.04	-0.02
		PGT151	0.83	0.84	0.81	0.8	0.74	0.77	0.82	0.81	0.87	0.96	0

## Sheet: Fig S10a
		ACS101					ACS101 Y100fW					ACS101 HC/ VRC01 LC					2G12
		AMC009	2M 1F9	PBST + BSA			0s	2M 1F9	PBST + BSA			AMC009	2M 1F9	PBST + BSA			AMC009	2M 1F9	PBST + BSA
	0	0.011563	0.004395	0.000967		0	0.010408	0.006628	0.001371		0	0.010198	0.008453	0.00266		0	0.004212	0.001511	0.00199
	0.2	0.01236	0.005196	0.000821		0.2	0.010896	0.007137	0.001202		0.2	0.010334	0.008916	0.002738		0.2	0.012514	0.006714	0.002597
	0.4	0.012962	0.006272	0.000888		0.4	0.010959	0.007556	0.001079		0.4	0.010343	0.009362	0.002516		0.4	0.022599	0.012917	0.003239
	0.6	0.013675	0.007296	0.000937		0.6	0.011148	0.008555	0.000941		0.6	0.010541	0.009884	0.002361		0.6	0.034123	0.020454	0.003894
	0.8	0.014387	0.008713	0.000979		0.8	0.01137	0.009153	0.000986		0.8	0.010469	0.01034	0.002289		0.8	0.047102	0.028385	0.004273
	1	0.014985	0.010123	0.001213		1	0.01149	0.010034	0.001015		1	0.010466	0.010991	0.002032		1	0.061045	0.036917	0.004584
	1.2	0.015745	0.011536	0.001316		1.2	0.011564	0.011335	0.001112		1.2	0.010574	0.011721	0.002108		1.2	0.075942	0.046148	0.004835
	1.4	0.016299	0.013338	0.001301		1.4	0.011692	0.012574	0.001177		1.4	0.010765	0.012286	0.002212		1.4	0.091615	0.055567	0.004996
	1.6	0.016658	0.015087	0.001415		1.6	0.011669	0.013663	0.001431		1.6	0.01114	0.012727	0.002143		1.6	0.107085	0.065176	0.005252
	1.8	0.016641	0.016905	0.001497		1.8	0.011914	0.014777	0.001581		1.8	0.011223	0.013446	0.002169		1.8	0.122371	0.07434	0.005089
	2	0.016927	0.018695	0.001554		2	0.011918	0.01594	0.001828		2	0.011426	0.014082	0.002571		2	0.136781	0.083186	0.004744
	2.2	0.016857	0.020243	0.001637		2.2	0.011787	0.016736	0.001792		2.2	0.011591	0.014709	0.002916		2.2	0.14984	0.09155	0.00446
	2.4	0.016872	0.021776	0.001659		2.4	0.011661	0.01793	0.00182		2.4	0.011542	0.015296	0.002988		2.4	0.161893	0.099742	0.004764
	2.6	0.017204	0.023081	0.001807		2.6	0.011577	0.018792	0.002041		2.6	0.011519	0.015869	0.003358		2.6	0.173231	0.107274	0.004696
	2.8	0.017548	0.024718	0.001818		2.8	0.011698	0.019963	0.002183		2.8	0.011638	0.015906	0.003421		2.8	0.184085	0.115023	0.004799
	3	0.017907	0.026208	0.001657		3	0.012176	0.020762	0.002322		3	0.011878	0.016137	0.003618		3	0.194282	0.122438	0.005005
	3.2	0.018091	0.028051	0.001542		3.2	0.012211	0.021541	0.002249		3.2	0.012231	0.016334	0.003681		3.2	0.203737	0.129802	0.004928
	3.4	0.018396	0.02954	0.001853		3.4	0.012704	0.022596	0.002001		3.4	0.012022	0.016823	0.003654		3.4	0.212479	0.136467	0.005031
	3.6	0.018501	0.030898	0.001316		3.6	0.012905	0.023274	0.002072		3.6	0.011735	0.017167	0.003504		3.6	0.221066	0.142818	0.00525
	3.8	0.018426	0.032562	0.001389		3.8	0.013235	0.024189	0.001703		3.8	0.011591	0.017608	0.003704		3.8	0.229135	0.149063	0.005297
	4	0.018377	0.034369	0.002046		4	0.013688	0.02515	0.001593		4	0.011535	0.018331	0.00365		4	0.236588	0.155154	0.005548
	4.2	0.018508	0.036294	0.002106		4.2	0.014037	0.025881	0.001603		4.2	0.011542	0.018854	0.003879		4.2	0.24402	0.161057	0.00599
	4.4	0.01856	0.037996	0.002186		4.4	0.014039	0.026624	0.001621		4.4	0.011108	0.019224	0.003898		4.4	0.251221	0.16704	0.006422
	4.6	0.018594	0.039626	0.002432		4.6	0.014359	0.027806	0.001555		4.6	0.011056	0.019453	0.00412		4.6	0.257893	0.173049	0.00656
	4.8	0.018929	0.041451	0.002564		4.8	0.014528	0.028577	0.001977		4.8	0.010961	0.019872	0.004205		4.8	0.264259	0.17807	0.006623
	5	0.019106	0.043053	0.002834		5	0.014407	0.029612	0.001892		5	0.011498	0.020179	0.003894		5	0.270377	0.183355	0.006512
	5.2	0.019421	0.04483	0.002872		5.2	0.014609	0.030981	0.001918		5.2	0.011683	0.020683	0.004203		5.2	0.276186	0.188532	0.006669
	5.4	0.019686	0.046663	0.003003		5.4	0.014617	0.031946	0.002266		5.4	0.011784	0.020891	0.004421		5.4	0.281818	0.19317	0.006899
	5.6	0.019638	0.048278	0.003107		5.6	0.014518	0.032883	0.002529		5.6	0.011809	0.021185	0.00427		5.6	0.287051	0.197892	0.007137
	5.8	0.01991	0.049899	0.003128		5.8	0.014773	0.033974	0.002266		5.8	0.011834	0.022019	0.004682		5.8	0.292351	0.202233	0.007146
	6	0.020355	0.051321	0.003263		6	0.014686	0.034914	0.002327		6	0.012089	0.022429	0.004901		6	0.297291	0.206897	0.007254
	6.2	0.020599	0.05254	0.003498		6.2	0.014557	0.035699	0.002609		6.2	0.012477	0.022937	0.00482		6.2	0.302136	0.211291	0.007463
	6.4	0.021297	0.053992	0.003537		6.4	0.014565	0.03705	0.00274		6.4	0.012665	0.023331	0.004581		6.4	0.307125	0.215416	0.007268
	6.6	0.02194	0.05526	0.00361		6.6	0.014826	0.038027	0.003014		6.6	0.01278	0.023424	0.004571		6.6	0.31158	0.219442	0.007301
	6.8	0.022454	0.056726	0.003694		6.8	0.014948	0.039116	0.003267		6.8	0.012911	0.02373	0.004673		6.8	0.315811	0.223681	0.007226
	7	0.022677	0.05787	0.003863		7	0.015084	0.039757	0.003222		7	0.012798	0.024093	0.00472		7	0.320112	0.227727	0.007272
	7.2	0.023023	0.059247	0.004001		7.2	0.01544	0.040998	0.003331		7.2	0.013065	0.024304	0.004849		7.2	0.324082	0.231378	0.007272
	7.4	0.023157	0.060516	0.004036		7.4	0.015616	0.042083	0.003524		7.4	0.012737	0.025062	0.004899		7.4	0.327749	0.23476	0.007222
	7.6	0.023158	0.061439	0.003722		7.6	0.015828	0.042842	0.003788		7.6	0.012756	0.025591	0.0047		7.6	0.331734	0.238216	0.007086
	7.8	0.023168	0.063116	0.003763		7.8	0.016237	0.043678	0.003911		7.8	0.012653	0.025914	0.005008		7.8	0.335434	0.241584	0.007232
	8	0.023431	0.064856	0.003861		8	0.01637	0.044582	0.004514		8	0.012485	0.026504	0.004818		8	0.339088	0.244865	0.007166
	8.2	0.024	0.066447	0.003889		8.2	0.01643	0.045275	0.004727		8.2	0.012558	0.027022	0.0053		8.2	0.342693	0.248048	0.007564
	8.4	0.023959	0.068057	0.00383		8.4	0.016517	0.046154	0.004812		8.4	0.012519	0.027246	0.005455		8.4	0.345847	0.25132	0.007365
	8.6	0.024331	0.069585	0.004		8.6	0.016437	0.047004	0.004964		8.6	0.012754	0.027372	0.005483		8.6	0.348973	0.25414	0.007149
	8.8	0.024972	0.07121	0.003734		8.8	0.016347	0.047756	0.004833		8.8	0.013011	0.028	0.005479		8.8	0.35225	0.256795	0.006927
	9	0.025016	0.072799	0.003826		9	0.016169	0.048447	0.004605		9	0.013278	0.028268	0.005461		9	0.355211	0.259968	0.00673
	9.2	0.025062	0.074548	0.003718		9.2	0.016381	0.049479	0.004757		9.2	0.012913	0.028648	0.00575		9.2	0.357803	0.262769	0.006987
	9.4	0.025442	0.076274	0.003759		9.4	0.016401	0.050253	0.004787		9.4	0.012833	0.028726	0.006057		9.4	0.360341	0.265499	0.007103
	9.6	0.025496	0.078037	0.003705		9.6	0.016669	0.051228	0.004453		9.6	0.012831	0.029071	0.006047		9.6	0.363369	0.268337	0.007517
	9.8	0.026021	0.079757	0.003859		9.8	0.016991	0.051882	0.00407		9.8	0.013158	0.029463	0.006339		9.8	0.3659	0.27119	0.007856
	10	0.026309	0.081392	0.003982		10	0.017194	0.05253	0.004185		10	0.013174	0.0299	0.005695		10	0.368443	0.274275	0.007794
	10.2	0.026888	0.082991	0.004301		10.2	0.017378	0.053568	0.004312		10.2	0.013598	0.030525	0.005639		10.2	0.370892	0.276971	0.00756
	10.4	0.027407	0.084585	0.004306		10.4	0.017941	0.054676	0.004021		10.4	0.013855	0.031092	0.005623		10.4	0.373451	0.279884	0.007664
	10.6	0.027823	0.086118	0.004123		10.6	0.018275	0.055312	0.004169		10.6	0.013793	0.03154	0.005979		10.6	0.375841	0.282648	0.008075
	10.8	0.028131	0.087776	0.004305		10.8	0.018223	0.056124	0.004265		10.8	0.013766	0.032323	0.006339		10.8	0.378259	0.285614	0.007725
	11	0.028224	0.089126	0.004044		11	0.018538	0.057089	0.004213		11	0.01354	0.032808	0.006436		11	0.380592	0.288417	0.007412
	11.2	0.028447	0.090486	0.003918		11.2	0.019022	0.058483	0.00435		11.2	0.013818	0.033434	0.00658		11.2	0.38261	0.290807	0.007057
	11.4	0.028402	0.091781	0.003754		11.4	0.019248	0.059382	0.004477		11.4	0.013628	0.034075	0.006601		11.4	0.384707	0.293305	0.006805
	11.6	0.028694	0.092835	0.003548		11.6	0.019364	0.060354	0.004529		11.6	0.013914	0.034512	0.006884		11.6	0.387078	0.295647	0.006848
	11.8	0.029089	0.094639	0.003418		11.8	0.01946	0.061276	0.004822		11.8	0.013561	0.034918	0.007171		11.8	0.389214	0.297863	0.006978
	12	0.029651	0.095994	0.003311		12	0.019457	0.06224	0.004788		12	0.013392	0.035403	0.007211		12	0.391213	0.299936	0.007256
	12.2	0.030032	0.097311	0.003388		12.2	0.019251	0.062881	0.004837		12.2	0.013573	0.03582	0.007638		12.2	0.392595	0.301877	0.007286
	12.4	0.030284	0.098192	0.003227		12.4	0.019063	0.063836	0.004762		12.4	0.013599	0.036132	0.007607		12.4	0.394164	0.303791	0.007138
	12.6	0.030799	0.099653	0.003249		12.6	0.018701	0.06444	0.004948		12.6	0.013557	0.036591	0.007605		12.6	0.396048	0.305505	0.007371
	12.8	0.031151	0.100985	0.003412		12.8	0.018782	0.065384	0.004757		12.8	0.013586	0.036973	0.007638		12.8	0.39764	0.307275	0.007146
	13	0.031284	0.102447	0.003638		13	0.018942	0.066278	0.005066		13	0.013708	0.036841	0.007671		13	0.398981	0.309473	0.007634
	13.2	0.031832	0.103877	0.003663		13.2	0.01897	0.067082	0.005028		13.2	0.013795	0.036711	0.007825		13.2	0.400585	0.31129	0.008174
	13.4	0.032413	0.105289	0.004204		13.4	0.019202	0.06787	0.004958		13.4	0.014021	0.036832	0.008028		13.4	0.402128	0.312895	0.008692
	13.6	0.03288	0.106593	0.004438		13.6	0.019224	0.068785	0.005133		13.6	0.014537	0.037197	0.008145		13.6	0.404008	0.314743	0.00953
	13.8	0.033364	0.107982	0.004857		13.8	0.01942	0.069233	0.005182		13.8	0.014959	0.037692	0.007817		13.8	0.405163	0.316457	0.00977
	14	0.033708	0.109002	0.004863		14	0.019473	0.070015	0.005379		14	0.015292	0.038187	0.007409		14	0.406939	0.318126	0.01002
	14.2	0.033981	0.110448	0.005109		14.2	0.01949	0.070881	0.005313		14.2	0.016017	0.038908	0.007901		14.2	0.408627	0.319811	0.010258
	14.4	0.034276	0.112072	0.005056		14.4	0.019911	0.071837	0.005268		14.4	0.016359	0.039301	0.008127		14.4	0.410472	0.321435	0.011104
	14.6	0.034624	0.113834	0.004907		14.6	0.020232	0.0727	0.005427		14.6	0.016145	0.039814	0.008029		14.6	0.412318	0.323268	0.010862
	14.8	0.034465	0.115398	0.00508		14.8	0.020677	0.074038	0.005425		14.8	0.016496	0.040235	0.007923		14.8	0.414011	0.325017	0.010507
	15	0.034259	0.116594	0.004952		15	0.021447	0.074958	0.005577		15	0.016411	0.040374	0.00774		15	0.415753	0.326459	0.010224
	15.2	0.034411	0.11798	0.004971		15.2	0.021904	0.076164	0.00559		15.2	0.016718	0.040811	0.007638		15.2	0.417461	0.328051	0.010192
	15.4	0.034423	0.119337	0.004878		15.4	0.022362	0.077262	0.0054		15.4	0.016522	0.04121	0.007454		15.4	0.419364	0.329492	0.010184
	15.6	0.034682	0.120709	0.004919		15.6	0.022625	0.078423	0.00537		15.6	0.016404	0.041762	0.007432		15.6	0.421157	0.330888	0.010309
	15.8	0.034958	0.122009	0.004591		15.8	0.02312	0.079166	0.005735		15.8	0.015965	0.042201	0.007179		15.8	0.4227	0.332331	0.01037
	16	0.03502	0.123222	0.004398		16	0.023199	0.079988	0.00567		16	0.016159	0.042792	0.007161		16	0.424082	0.333925	0.010366
	16.2	0.035153	0.124538	0.00457		16.2	0.023176	0.080869	0.005732		16.2	0.016149	0.043177	0.007068		16.2	0.425087	0.335426	0.010283
	16.4	0.035485	0.125389	0.00466		16.4	0.023489	0.081959	0.005499		16.4	0.016197	0.043696	0.006614		16.4	0.42638	0.336939	0.010206
	16.6	0.035589	0.127263	0.004763		16.6	0.023397	0.082914	0.00562		16.6	0.016416	0.044336	0.006429		16.6	0.427716	0.338422	0.010341
	16.8	0.035959	0.12837	0.004854		16.8	0.023776	0.08384	0.00525		16.8	0.016191	0.044628	0.00649		16.8	0.428473	0.339778	0.010172
	17	0.036302	0.129921	0.005223		17	0.02383	0.084357	0.005438		17	0.016463	0.044915	0.006725		17	0.430006	0.34172	0.01053
	17.2	0.036631	0.13085	0.00538		17.2	0.023735	0.084796	0.005256		17.2	0.016662	0.04538	0.006963		17.2	0.430919	0.343156	0.010761
	17.4	0.036924	0.132236	0.005729		17.4	0.023841	0.085511	0.005405		17.4	0.016909	0.045887	0.007138		17.4	0.432202	0.344392	0.010894
	17.6	0.037429	0.133363	0.005667		17.6	0.02362	0.086249	0.005339		17.6	0.017377	0.046429	0.007746		17.6	0.433041	0.346028	0.01101
	17.8	0.037736	0.134653	0.005684		17.8	0.02347	0.086836	0.00535		17.8	0.017468	0.04708	0.00783		17.8	0.433711	0.347336	0.010912
	18	0.038038	0.135851	0.005411		18	0.023158	0.087577	0.005247		18	0.017958	0.047573	0.008433		18	0.434713	0.348824	0.011232
	18.2	0.038448	0.13742	0.00545		18.2	0.023018	0.088566	0.004764		18.2	0.018163	0.048147	0.009368		18.2	0.435639	0.350098	0.011389
	18.4	0.03856	0.138739	0.00543		18.4	0.023485	0.089553	0.004835		18.4	0.018279	0.048461	0.009595		18.4	0.436428	0.351349	0.011369
	18.6	0.038562	0.139879	0.005716		18.6	0.023566	0.090292	0.004858		18.6	0.018234	0.049022	0.009866		18.6	0.437385	0.352723	0.01088
	18.8	0.038355	0.141098	0.005956		18.8	0.023791	0.091127	0.004892		18.8	0.018317	0.049293	0.010462		18.8	0.438475	0.35386	0.011323
	19	0.038701	0.142509	0.005643		19	0.023962	0.091858	0.005309		19	0.01808	0.049665	0.010314		19	0.439598	0.354917	0.011136
	19.2	0.039191	0.143936	0.005668		19.2	0.023926	0.093128	0.005795		19.2	0.017957	0.05021	0.010022		19.2	0.440652	0.356212	0.0112
	19.4	0.039592	0.145481	0.005665		19.4	0.023982	0.094401	0.005962		19.4	0.017745	0.050747	0.010079		19.4	0.441604	0.3572	0.01112
	19.6	0.04007	0.14677	0.005929		19.6	0.023903	0.09537	0.0064		19.6	0.017558	0.051335	0.010026		19.6	0.442471	0.3583	0.011305
	19.8	0.04052	0.148145	0.005823		19.8	0.023802	0.095961	0.006852		19.8	0.017507	0.051781	0.010196		19.8	0.443522	0.359408	0.011059
	20	0.040626	0.149631	0.006177		20	0.023991	0.096859	0.00682		20	0.017965	0.05216	0.010363		20	0.444632	0.360514	0.01104
	20.2	0.040996	0.151091	0.00627		20.2	0.024128	0.097687	0.006891		20.2	0.018046	0.052417	0.010096		20.2	0.445252	0.361284	0.011241
	20.4	0.041371	0.152447	0.006196		20.4	0.024682	0.098588	0.007111		20.4	0.018158	0.052937	0.009967		20.4	0.446212	0.362656	0.010989
	20.6	0.041872	0.154024	0.006178		20.6	0.024907	0.099372	0.007235		20.6	0.018124	0.05347	0.009866		20.6	0.447416	0.363573	0.011202
	20.8	0.041931	0.155203	0.00627		20.8	0.025454	0.100023	0.007066		20.8	0.017739	0.05356	0.009624		20.8	0.448303	0.364707	0.011271
	21	0.042369	0.156556	0.006466		21	0.025754	0.100536	0.007116		21	0.017848	0.053979	0.009306		21	0.449399	0.366165	0.0116
	21.2	0.042665	0.157543	0.005959		21.2	0.025909	0.101394	0.006784		21.2	0.017859	0.05469	0.0092		21.2	0.449856	0.367198	0.011701
	21.4	0.043277	0.158796	0.005787		21.4	0.026038	0.102406	0.006952		21.4	0.018107	0.054814	0.009529		21.4	0.451062	0.368313	0.011541
	21.6	0.043458	0.159894	0.005854		21.6	0.026091	0.103192	0.006832		21.6	0.0187	0.055115	0.009867		21.6	0.451459	0.369362	0.011517
	21.8	0.043705	0.16134	0.005759		21.8	0.026276	0.104086	0.006701		21.8	0.018987	0.055437	0.010223		21.8	0.451942	0.370332	0.01152
	22	0.044	0.16243	0.005825		22	0.026557	0.105034	0.006699		22	0.019313	0.055716	0.010563		22	0.452864	0.37121	0.011605
	22.2	0.043999	0.163559	0.006008		22.2	0.026851	0.105863	0.006774		22.2	0.019557	0.055977	0.010882		22.2	0.453886	0.372107	0.011826
	22.4	0.044047	0.164627	0.006155		22.4	0.027187	0.106621	0.007098		22.4	0.019938	0.056559	0.010542		22.4	0.454353	0.373328	0.011624
	22.6	0.044377	0.165836	0.006696		22.6	0.027058	0.107346	0.006971		22.6	0.019888	0.057085	0.010869		22.6	0.455181	0.374189	0.011739
	22.8	0.044628	0.167178	0.006611		22.8	0.027426	0.108191	0.007172		22.8	0.019679	0.057263	0.010537		22.8	0.455783	0.37501	0.011943
	23	0.044915	0.168337	0.006284		23	0.027617	0.109199	0.007684		23	0.019843	0.057741	0.010149		23	0.456768	0.375695	0.011515
	23.2	0.045058	0.169443	0.006541		23.2	0.027658	0.110221	0.007922		23.2	0.020029	0.057867	0.010132		23.2	0.457471	0.376682	0.011578
	23.4	0.045408	0.170708	0.006932		23.4	0.027575	0.110985	0.007954		23.4	0.01993	0.057884	0.010618		23.4	0.458293	0.37743	0.011588
	23.6	0.045499	0.171917	0.007131		23.6	0.02772	0.111282	0.007949		23.6	0.019956	0.058261	0.010982		23.6	0.459332	0.378171	0.011614
	23.8	0.045749	0.173156	0.007075		23.8	0.028037	0.112006	0.007906		23.8	0.020068	0.058369	0.011433		23.8	0.460229	0.379067	0.011641
	24	0.045924	0.174417	0.006954		24	0.028683	0.112796	0.00769		24	0.020504	0.058483	0.011695		24	0.461363	0.379672	0.011782
	24.2	0.046473	0.175598	0.006901		24.2	0.02889	0.113742	0.007635		24.2	0.020317	0.058802	0.011737		24.2	0.462205	0.380533	0.012017
	24.4	0.047037	0.176857	0.006549		24.4	0.029502	0.114832	0.007633		24.4	0.020268	0.059425	0.012049		24.4	0.463435	0.381747	0.012194
	24.6	0.047367	0.178011	0.006606		24.6	0.029839	0.11582	0.007381		24.6	0.020339	0.059798	0.011995		24.6	0.464438	0.382454	0.012581
	24.8	0.047605	0.179329	0.00625		24.8	0.029846	0.116966	0.007227		24.8	0.020183	0.060255	0.011898		24.8	0.46517	0.383286	0.012729
	25	0.048304	0.180534	0.006076		25	0.030032	0.117733	0.007167		25	0.02039	0.061043	0.011956		25	0.465672	0.384058	0.013021
	25.2	0.048723	0.181776	0.005998		25.2	0.030009	0.118658	0.00743		25.2	0.020636	0.061364	0.012239		25.2	0.466546	0.384881	0.012981
	25.4	0.049101	0.183039	0.006111		25.4	0.030113	0.119435	0.007477		25.4	0.020898	0.061434	0.012506		25.4	0.467392	0.385866	0.012894
	25.6	0.049689	0.184636	0.006256		25.6	0.03005	0.120375	0.00773		25.6	0.021145	0.061773	0.012663		25.6	0.468011	0.386681	0.012855
	25.8	0.050307	0.186163	0.006185		25.8	0.029946	0.121276	0.007833		25.8	0.021044	0.062416	0.012704		25.8	0.46863	0.387212	0.012971
	26	0.050805	0.187612	0.006533		26	0.029633	0.122	0.008448		26	0.021369	0.062975	0.01242		26	0.469598	0.387855	0.012672
	26.2	0.05113	0.189038	0.006748		26.2	0.029579	0.122546	0.008824		26.2	0.021832	0.063625	0.012142		26.2	0.470024	0.388503	0.012709
	26.4	0.051845	0.190165	0.006894		26.4	0.029451	0.123381	0.008509		26.4	0.021982	0.06408	0.01162		26.4	0.470098	0.38917	0.012539
	26.6	0.052171	0.191276	0.007265		26.6	0.029549	0.123648	0.008532		26.6	0.021709	0.064491	0.011577		26.6	0.470679	0.389435	0.012605
	26.8	0.052186	0.192224	0.007309		26.8	0.029886	0.124353	0.008714		26.8	0.021635	0.064854	0.011135		26.8	0.471004	0.389974	0.012473
	27	0.052286	0.193121	0.00723		27	0.03	0.124873	0.008937		27	0.021447	0.065533	0.011215		27	0.471685	0.390868	0.012576
	27.2	0.052289	0.193936	0.007365		27.2	0.029949	0.125595	0.008739		27.2	0.021572	0.06585	0.011284		27.2	0.472052	0.391622	0.012668
	27.4	0.052249	0.1948	0.007676		27.4	0.029998	0.126166	0.008754		27.4	0.021424	0.066533	0.011412		27.4	0.472802	0.392308	0.012547
	27.6	0.052299	0.195852	0.00751		27.6	0.030372	0.126759	0.009003		27.6	0.021893	0.067278	0.011337		27.6	0.473192	0.392909	0.012796
	27.8	0.052826	0.196502	0.00721		27.8	0.030846	0.127787	0.008862		27.8	0.022018	0.067772	0.011545		27.8	0.473807	0.393338	0.013105
	28	0.052928	0.19755	0.007178		28	0.030999	0.128493	0.008712		28	0.022111	0.068394	0.011471		28	0.474403	0.393978	0.012978
	28.2	0.052911	0.1985	0.007193		28.2	0.031013	0.129557	0.008757		28.2	0.022377	0.068867	0.0117		28.2	0.474936	0.395153	0.013053
	28.4	0.053131	0.199922	0.007232		28.4	0.031527	0.130573	0.008808		28.4	0.022688	0.069613	0.011842		28.4	0.475352	0.3961	0.013079
	28.6	0.053268	0.20124	0.007367		28.6	0.031817	0.131783	0.008713		28.6	0.022825	0.069879	0.011847		28.6	0.476102	0.396707	0.012901
	28.8	0.053636	0.202304	0.007373		28.8	0.03209	0.132805	0.008507		28.8	0.022937	0.070484	0.011854		28.8	0.476938	0.397317	0.012659
	29	0.054032	0.2033	0.007351		29	0.032505	0.133584	0.008435		29	0.023139	0.070978	0.01203		29	0.47752	0.398026	0.012878
	29.2	0.054203	0.204506	0.007399		29.2	0.032731	0.134416	0.008106		29.2	0.02294	0.071347	0.012121		29.2	0.478267	0.398926	0.012832
	29.4	0.054568	0.205701	0.007489		29.4	0.032773	0.135424	0.008165		29.4	0.022854	0.071881	0.012327		29.4	0.478903	0.39966	0.012859
	29.6	0.055147	0.207135	0.007618		29.6	0.032662	0.136516	0.008135		29.6	0.022749	0.072053	0.012462		29.6	0.47979	0.400037	0.012694
	29.8	0.055517	0.208441	0.007864		29.8	0.032702	0.137217	0.007955		29.8	0.022639	0.072468	0.012194		29.8	0.48076	0.400206	0.012685
	30	0.056066	0.209931	0.00815		30	0.032655	0.137953	0.008142		30	0.023105	0.072607	0.0121		30	0.481585	0.401139	0.012362
	30.2	0.056488	0.211316	0.008218		30.2	0.032748	0.138589	0.00822		30.2	0.023264	0.072716	0.011928		30.2	0.481993	0.401643	0.012745
	30.4	0.057058	0.212477	0.00821		30.4	0.032921	0.139523	0.007841		30.4	0.023254	0.072837	0.01181		30.4	0.482435	0.402331	0.013166
	30.6	0.057137	0.213491	0.00814		30.6	0.033194	0.139731	0.008092		30.6	0.0231	0.073326	0.012033		30.6	0.483129	0.402942	0.013074
	30.8	0.057288	0.214389	0.008058		30.8	0.033361	0.140489	0.008284		30.8	0.022863	0.073589	0.011942		30.8	0.483629	0.403684	0.012941
	31	0.057763	0.215766	0.007974		31	0.033442	0.141027	0.008291		31	0.022752	0.074015	0.011876		31	0.484357	0.404416	0.013074
	31.2	0.057936	0.216905	0.008074		31.2	0.033574	0.141549	0.008505		31.2	0.023341	0.074466	0.011844		31.2	0.484993	0.404869	0.01307
	31.4	0.058273	0.218114	0.008017		31.4	0.033716	0.142024	0.008843		31.4	0.023876	0.074948	0.011791		31.4	0.485252	0.405746	0.013283
	31.6	0.058801	0.219324	0.00751		31.6	0.034201	0.142352	0.009051		31.6	0.024754	0.075008	0.011938		31.6	0.48527	0.406081	0.013512
	31.8	0.059372	0.220126	0.007155		31.8	0.034512	0.143157	0.009049		31.8	0.025104	0.075205	0.012117		31.8	0.48573	0.406324	0.01338
	32	0.059252	0.221288	0.007154		32	0.034572	0.14396	0.009067		32	0.025353	0.0755	0.012107		32	0.485974	0.407144	0.013315
	32.2	0.059354	0.222496	0.007143		32.2	0.035044	0.144693	0.009174		32.2	0.025629	0.075827	0.012459		32.2	0.486293	0.407892	0.013241
	32.4	0.06002	0.223509	0.007388		32.4	0.035787	0.145482	0.009062		32.4	0.025909	0.076687	0.012486		32.4	0.486853	0.408474	0.013238
	32.6	0.060152	0.224977	0.007278		32.6	0.036093	0.146236	0.00921		32.6	0.025985	0.077166	0.012688		32.6	0.487617	0.408791	0.013236
	32.8	0.060533	0.2259	0.007562		32.8	0.03674	0.147066	0.009286		32.8	0.026158	0.077931	0.01278		32.8	0.488113	0.409455	0.013791
	33	0.060814	0.226927	0.007402		33	0.036663	0.148202	0.00937		33	0.02596	0.07855	0.012871		33	0.488432	0.40995	0.01426
	33.2	0.060665	0.227829	0.007621		33.2	0.036967	0.148847	0.009231		33.2	0.025905	0.079	0.012969		33.2	0.488894	0.410642	0.014629
	33.4	0.060927	0.229032	0.007711		33.4	0.037131	0.149686	0.009671		33.4	0.025844	0.079562	0.013218		33.4	0.489304	0.411251	0.014999
	33.6	0.06118	0.229947	0.007798		33.6	0.037147	0.150551	0.009346		33.6	0.025728	0.079927	0.013128		33.6	0.489806	0.411615	0.015024
	33.8	0.061556	0.230997	0.008027		33.8	0.037154	0.151336	0.00976		33.8	0.025918	0.080621	0.013253		33.8	0.490381	0.412352	0.015087
	34	0.061817	0.232345	0.00815		34	0.036679	0.151895	0.009727		34	0.026226	0.081416	0.013206		34	0.490659	0.41313	0.015171
	34.2	0.061835	0.233422	0.008233		34.2	0.036211	0.152409	0.009582		34.2	0.026117	0.08201	0.013196		34.2	0.49103	0.413567	0.015193
	34.4	0.062079	0.23424	0.008384		34.4	0.036286	0.153293	0.009401		34.4	0.025956	0.082581	0.01327		34.4	0.491503	0.414255	0.015204
	34.6	0.062135	0.235141	0.008495		34.6	0.036138	0.15384	0.009649		34.6	0.025648	0.083069	0.013231		34.6	0.491973	0.414885	0.014924
	34.8	0.062505	0.236232	0.008519		34.8	0.036055	0.154779	0.009769		34.8	0.025559	0.083266	0.013133		34.8	0.492559	0.415456	0.015183
	35	0.062883	0.237243	0.008722		35	0.036101	0.155533	0.009523		35	0.025734	0.083541	0.013059		35	0.493105	0.416041	0.015001
	35.2	0.063017	0.238051	0.008473		35.2	0.036287	0.155984	0.009654		35.2	0.026012	0.083794	0.013154		35.2	0.493359	0.416527	0.015038
	35.4	0.06305	0.238659	0.008223		35.4	0.036194	0.15679	0.009438		35.4	0.025997	0.084179	0.013318		35.4	0.493334	0.417204	0.015135
	35.6	0.063022	0.239637	0.007882		35.6	0.036168	0.157319	0.009269		35.6	0.026203	0.084152	0.013448		35.6	0.493556	0.4175	0.014833
	35.8	0.063267	0.240405	0.00783		35.8	0.036417	0.158482	0.009383		35.8	0.02606	0.084605	0.013247		35.8	0.493804	0.417826	0.014604
	36	0.0632	0.24175	0.007941		36	0.036498	0.15944	0.0094		36	0.026135	0.085385	0.01362		36	0.494249	0.418342	0.01435
	36.2	0.063493	0.24307	0.00806		36.2	0.03724	0.160042	0.009395		36.2	0.026261	0.085889	0.013917		36.2	0.494733	0.418937	0.014305
	36.4	0.064008	0.244311	0.007744		36.4	0.037572	0.160844	0.009383		36.4	0.026457	0.086419	0.014152		36.4	0.495313	0.419513	0.014536
	36.6	0.06415	0.245888	0.007657		36.6	0.037804	0.161687	0.009476		36.6	0.026375	0.086932	0.014334		36.6	0.495861	0.420008	0.014755
	36.8	0.064772	0.246553	0.007555		36.8	0.037917	0.162441	0.009482		36.8	0.026432	0.087132	0.014252		36.8	0.496351	0.420604	0.015551
	37	0.065026	0.247822	0.007618		37	0.038016	0.163323	0.009538		37	0.026415	0.087421	0.01407		37	0.496361	0.421028	0.015488
	37.2	0.065513	0.248757	0.007475		37.2	0.038763	0.163567	0.009452		37.2	0.026504	0.087504	0.014401		37.2	0.496707	0.421413	0.015659
	37.4	0.066249	0.250009	0.007163		37.4	0.03899	0.164097	0.009885		37.4	0.026288	0.088013	0.01447		37.4	0.496995	0.421598	0.016075
	37.6	0.066771	0.25089	0.007313		37.6	0.038999	0.164827	0.010138		37.6	0.026179	0.088407	0.014484		37.6	0.497332	0.421846	0.016017
	37.8	0.067136	0.2519	0.007516		37.8	0.038903	0.165487	0.010333		37.8	0.02659	0.089245	0.014682		37.8	0.497879	0.422377	0.015932
	38	0.06754	0.253291	0.00749		38	0.038956	0.165809	0.010057		38	0.026698	0.089854	0.014734		38	0.498395	0.422749	0.016229
	38.2	0.067814	0.254619	0.007378		38.2	0.039112	0.166598	0.010096		38.2	0.026809	0.090232	0.014871		38.2	0.498879	0.423184	0.016197
	38.4	0.068236	0.255893	0.007559		38.4	0.039417	0.167274	0.010305		38.4	0.026854	0.090467	0.015038		38.4	0.499245	0.423309	0.016343
	38.6	0.068578	0.257099	0.007595		38.6	0.039374	0.167992	0.010525		38.6	0.02695	0.090679	0.015317		38.6	0.499357	0.423463	0.016553
	38.8	0.068679	0.258106	0.007671		38.8	0.039989	0.168563	0.010337		38.8	0.027287	0.090442	0.01547		38.8	0.500027	0.423586	0.016753
	39	0.068765	0.259031	0.008101		39	0.040504	0.169156	0.010421		39	0.027253	0.090443	0.015099		39	0.500242	0.423972	0.016349
	39.2	0.068996	0.260529	0.008055		39.2	0.040822	0.169869	0.010508		39.2	0.027514	0.091119	0.015199		39.2	0.500215	0.424337	0.016283
	39.4	0.069332	0.261504	0.008211		39.4	0.040818	0.17076	0.010474		39.4	0.027793	0.09188	0.015312		39.4	0.500166	0.424743	0.016343
	39.6	0.069588	0.262598	0.008182		39.6	0.040746	0.171601	0.010764		39.6	0.02839	0.091946	0.01529		39.6	0.500763	0.425236	0.015897
	39.8	0.070067	0.263748	0.008466		39.8	0.041198	0.17253	0.011085		39.8	0.028766	0.092454	0.015307		39.8	0.500942	0.425267	0.015608
	40	0.070369	0.264847	0.008695		40	0.041486	0.173289	0.011225		40	0.029449	0.092928	0.016029		40	0.501235	0.425982	0.015631
	40.2	0.070878	0.265878	0.008489		40.2	0.041663	0.173746	0.010988		40.2	0.029788	0.093284	0.016232		40.2	0.501607	0.426664	0.015865
	40.4	0.071188	0.267036	0.00845		40.4	0.041532	0.174409	0.011084		40.4	0.030246	0.093693	0.016189		40.4	0.50201	0.427171	0.016016
	40.6	0.071332	0.267871	0.008656		40.6	0.041418	0.17533	0.011079		40.6	0.030555	0.094068	0.015897		40.6	0.502505	0.427655	0.015875
	40.8	0.07216	0.268428	0.00861		40.8	0.041416	0.1761	0.011379		40.8	0.0308	0.094051	0.015769		40.8	0.503016	0.428401	0.0164
	41	0.072534	0.269481	0.008797		41	0.04155	0.17683	0.011758		41	0.030877	0.09453	0.015431		41	0.503393	0.429145	0.016375
	41.2	0.073069	0.270243	0.008642		41.2	0.041381	0.177334	0.01196		41.2	0.030909	0.095021	0.015804		41.2	0.50436	0.429659	0.016501
	41.4	0.073331	0.270924	0.008514		41.4	0.041097	0.177925	0.012386		41.4	0.030781	0.095697	0.015561		41.4	0.504825	0.430121	0.01671
	41.6	0.073715	0.271593	0.008622		41.6	0.040779	0.178721	0.012768		41.6	0.030862	0.096362	0.01583		41.6	0.505388	0.430701	0.016611
	41.8	0.074234	0.272563	0.008699		41.8	0.04054	0.17945	0.01271		41.8	0.03129	0.097026	0.015977		41.8	0.506039	0.43117	0.016615
	42	0.074526	0.273946	0.008628		42	0.040893	0.179972	0.012542		42	0.031371	0.097194	0.016077		42	0.506598	0.431542	0.016642
	42.2	0.074728	0.274832	0.008526		42.2	0.040732	0.180607	0.012497		42.2	0.031278	0.097727	0.015969		42.2	0.506893	0.431878	0.016503
	42.4	0.074973	0.27585	0.008583		42.4	0.041027	0.181358	0.012554		42.4	0.031078	0.098008	0.016081		42.4	0.507326	0.432075	0.016593
	42.6	0.075215	0.276847	0.008941		42.6	0.041534	0.182344	0.012453		42.6	0.030917	0.098413	0.016375		42.6	0.5077	0.432664	0.016574
	42.8	0.075204	0.277607	0.009233		42.8	0.042226	0.183304	0.012427		42.8	0.030547	0.098791	0.01612		42.8	0.508325	0.433119	0.016474
	43	0.075635	0.278594	0.009674		43	0.04249	0.184299	0.012537		43	0.030117	0.09984	0.015868		43	0.508403	0.433704	0.016091
	43.2	0.076039	0.279429	0.009594		43.2	0.042789	0.185298	0.012377		43.2	0.029936	0.100465	0.016142		43.2	0.508276	0.433764	0.016026
	43.4	0.076214	0.279949	0.009651		43.4	0.042808	0.18604	0.012483		43.4	0.029498	0.100749	0.016385		43.4	0.508571	0.434051	0.016144
	43.6	0.076371	0.280553	0.009918		43.6	0.043125	0.186725	0.012459		43.6	0.029252	0.100697	0.016263		43.6	0.508873	0.434456	0.015929
	43.8	0.076781	0.281736	0.010319		43.8	0.043462	0.187243	0.012422		43.8	0.029176	0.100933	0.016504		43.8	0.508959	0.434521	0.015943
	44	0.077211	0.282543	0.01047		44	0.043498	0.188033	0.012335		44	0.029453	0.101208	0.016761		44	0.509394	0.43539	0.016174
	44.2	0.077423	0.28359	0.010435		44.2	0.043367	0.188835	0.012215		44.2	0.02961	0.101351	0.016707		44.2	0.510217	0.435648	0.016209
	44.4	0.077181	0.284644	0.01072		44.4	0.04333	0.189536	0.012009		44.4	0.029671	0.101502	0.016699		44.4	0.510586	0.43609	0.016142
	44.6	0.077408	0.285187	0.010787		44.6	0.04308	0.189881	0.011723		44.6	0.029561	0.101864	0.016445		44.6	0.511074	0.436626	0.016056
	44.8	0.077907	0.286163	0.010979		44.8	0.043012	0.190474	0.01167		44.8	0.029697	0.102309	0.016779		44.8	0.511467	0.437006	0.016438
	45	0.077712	0.287266	0.011085		45	0.042835	0.191004	0.011628		45	0.029886	0.102757	0.016865		45	0.511713	0.437206	0.01621
	45.2	0.077986	0.288343	0.011213		45.2	0.042637	0.191709	0.011505		45.2	0.03027	0.102891	0.016964		45.2	0.512137	0.437269	0.016264
	45.4	0.078254	0.289149	0.011018		45.4	0.042853	0.192316	0.011693		45.4	0.030459	0.103246	0.016817		45.4	0.512359	0.437835	0.016225
	45.6	0.078555	0.290201	0.011064		45.6	0.042861	0.192927	0.011925		45.6	0.031006	0.103776	0.01719		45.6	0.512632	0.43813	0.016054
	45.8	0.078938	0.291285	0.011066		45.8	0.043181	0.193452	0.011868		45.8	0.031679	0.104096	0.017439		45.8	0.512889	0.438241	0.016273
	46	0.078666	0.292225	0.010819		46	0.043418	0.193989	0.011801		46	0.032129	0.104402	0.017443		46	0.512911	0.438718	0.016309
	46.2	0.078866	0.293006	0.010935		46.2	0.043578	0.194708	0.01214		46.2	0.032404	0.105141	0.017499		46.2	0.513117	0.43938	0.016419
	46.4	0.079139	0.294321	0.010839		46.4	0.044257	0.195651	0.012563		46.4	0.032618	0.105401	0.017718		46.4	0.513378	0.439711	0.016416
	46.6	0.079432	0.294953	0.010994		46.6	0.044912	0.196377	0.012731		46.6	0.032905	0.106167	0.017814		46.6	0.51372	0.440346	0.016517
	46.8	0.079881	0.295622	0.010945		46.8	0.045102	0.197192	0.013357		46.8	0.032951	0.106737	0.01751		46.8	0.513666	0.440381	0.016959
	47	0.080468	0.296407	0.010808		47	0.045396	0.19784	0.013506		47	0.033048	0.107294	0.017498		47	0.513668	0.440775	0.017268
	47.2	0.080812	0.297355	0.010386		47.2	0.045617	0.198663	0.013481		47.2	0.033258	0.107438	0.017668		47.2	0.513976	0.441267	0.017588
	47.4	0.081342	0.298388	0.010364		47.4	0.045811	0.199291	0.014022		47.4	0.033445	0.107915	0.017809		47.4	0.514517	0.441862	0.017621
	47.6	0.082057	0.299143	0.010594		47.6	0.046156	0.199979	0.01424		47.6	0.0338	0.108252	0.017605		47.6	0.514726	0.4424	0.017777
	47.8	0.08243	0.30009	0.010458		47.8	0.046029	0.200444	0.014434		47.8	0.03396	0.10837	0.017832		47.8	0.515172	0.442888	0.017969
	48	0.083056	0.300896	0.010445		48	0.045872	0.201137	0.014567		48	0.033964	0.108474	0.017729		48	0.515704	0.443447	0.018076
	48.2	0.08331	0.301681	0.010638		48.2	0.045916	0.201445	0.01438		48.2	0.033829	0.108934	0.018009		48.2	0.516105	0.443775	0.018145
	48.4	0.083334	0.302487	0.01058		48.4	0.045767	0.20151	0.014152		48.4	0.033464	0.10942	0.018334		48.4	0.516128	0.444092	0.018501
	48.6	0.083906	0.303348	0.01048		48.6	0.045689	0.202005	0.013995		48.6	0.033078	0.10969	0.018581		48.6	0.516401	0.444345	0.018645
	48.8	0.084229	0.304416	0.010417		48.8	0.04566	0.202616	0.013908		48.8	0.03334	0.110061	0.01902		48.8	0.516638	0.444675	0.018791
	49	0.084136	0.305073	0.010403		49	0.046105	0.203388	0.013914		49	0.0332	0.110381	0.01912		49	0.516866	0.445134	0.01888
	49.2	0.0842	0.306016	0.010369		49.2	0.046215	0.20413	0.013909		49.2	0.032966	0.1106	0.019		49.2	0.517159	0.445829	0.018902
	49.4	0.084142	0.306706	0.010693		49.4	0.046526	0.204678	0.013877		49.4	0.033082	0.111208	0.019309		49.4	0.517546	0.446338	0.018632
	49.6	0.083976	0.307532	0.010705		49.6	0.046642	0.205393	0.013669		49.6	0.033202	0.111417	0.019299		49.6	0.517742	0.446527	0.018362
	49.8	0.084172	0.308354	0.010825		49.8	0.046918	0.206054	0.01393		49.8	0.033197	0.111496	0.019518		49.8	0.518133	0.446735	0.018537
	50	0.083948	0.309364	0.010898		50	0.047004	0.206814	0.014074		50	0.033084	0.111816	0.019199		50	0.518517	0.447354	0.018241
	50.2	0.08454	0.310304	0.010996		50.2	0.047205	0.207579	0.014166		50.2	0.033198	0.112044	0.01899		50.2	0.519215	0.447758	0.018389
	50.4	0.084967	0.311322	0.010617		50.4	0.047872	0.208364	0.014262		50.4	0.033086	0.112149	0.018791		50.4	0.519809	0.447866	0.018343
	50.6	0.085413	0.311928	0.010635		50.6	0.048069	0.209357	0.014403		50.6	0.03311	0.112473	0.018865		50.6	0.520435	0.448553	0.018632
	50.8	0.085731	0.312999	0.010622		50.8	0.047882	0.210234	0.014677		50.8	0.032873	0.112677	0.018465		50.8	0.521106	0.448602	0.018796
	51	0.086071	0.313839	0.010384		51	0.047986	0.21104	0.0143		51	0.032843	0.112999	0.018351		51	0.521729	0.449367	0.018526
	51.2	0.086132	0.314734	0.01043		51.2	0.04793	0.212016	0.014399		51.2	0.032904	0.113297	0.018254		51.2	0.522292	0.449888	0.018448
	51.4	0.08663	0.315696	0.010424		51.4	0.048034	0.212652	0.014472		51.4	0.032732	0.11374	0.018051		51.4	0.522247	0.45019	0.018023
	51.6	0.086477	0.316436	0.01036		51.6	0.048394	0.213423	0.014466		51.6	0.032704	0.113839	0.018062		51.6	0.522132	0.450321	0.018131
	51.8	0.086545	0.317062	0.010256		51.8	0.048803	0.213986	0.014451		51.8	0.03286	0.114017	0.018009		51.8	0.522179	0.450449	0.018041
	52	0.087212	0.318081	0.010261		52	0.049006	0.214606	0.014625		52	0.033006	0.114549	0.017874		52	0.522648	0.450708	0.018119
	52.2	0.087262	0.31899	0.010339		52.2	0.049633	0.214925	0.014718		52.2	0.033295	0.115287	0.018088		52.2	0.522672	0.451168	0.018362
	52.4	0.087279	0.319787	0.009995		52.4	0.049671	0.215505	0.014653		52.4	0.033364	0.115575	0.018525		52.4	0.52291	0.451551	0.019027
	52.6	0.08757	0.32058	0.010067		52.6	0.049804	0.215823	0.014358		52.6	0.033506	0.116244	0.018655		52.6	0.522754	0.452061	0.018913
	52.8	0.087728	0.321243	0.01043		52.8	0.04988	0.21617	0.014284		52.8	0.034043	0.117104	0.018625		52.8	0.523029	0.452689	0.019138
	53	0.087628	0.321962	0.010906		53	0.050425	0.21708	0.014199		53	0.034001	0.117638	0.018519		53	0.522959	0.452845	0.018932
	53.2	0.087985	0.322804	0.011199		53.2	0.050441	0.217797	0.014336		53.2	0.034268	0.118059	0.018421		53.2	0.52324	0.453066	0.018582
	53.4	0.088201	0.323409	0.011635		53.4	0.050739	0.218299	0.014239		53.4	0.034922	0.11876	0.018382		53.4	0.523527	0.453219	0.018572
	53.6	0.088748	0.324195	0.01153		53.6	0.051074	0.218919	0.014273		53.6	0.035183	0.119099	0.018106		53.6	0.523914	0.453461	0.018888
	53.8	0.089252	0.324985	0.011757		53.8	0.05104	0.219624	0.014721		53.8	0.035549	0.119849	0.018461		53.8	0.524253	0.453821	0.019265
	54	0.089612	0.325961	0.011679		54	0.050741	0.22039	0.014589		54	0.03599	0.120532	0.018219		54	0.524727	0.454102	0.019414
	54.2	0.090294	0.326966	0.011689		54.2	0.050567	0.221229	0.014854		54.2	0.036189	0.120668	0.017948		54.2	0.525212	0.454391	0.019428
	54.4	0.090503	0.327652	0.01183		54.4	0.050567	0.221808	0.015022		54.4	0.03627	0.121004	0.018329		54.4	0.525808	0.454521	0.018996
	54.6	0.090891	0.328446	0.011927		54.6	0.050073	0.222466	0.015128		54.6	0.036284	0.12129	0.018299		54.6	0.526042	0.454801	0.019007
	54.8	0.091031	0.329433	0.011811		54.8	0.049826	0.223139	0.015169		54.8	0.035997	0.121664	0.018168		54.8	0.526614	0.454865	0.018731
	55	0.091361	0.33017	0.011803		55	0.049816	0.223962	0.015332		55	0.036218	0.121967	0.017934		55	0.526566	0.455117	0.018533
	55.2	0.091512	0.331025	0.011794		55.2	0.049996	0.224523	0.015646		55.2	0.036256	0.122121	0.018046		55.2	0.526362	0.455109	0.018479
	55.4	0.091824	0.332255	0.011769		55.4	0.050213	0.225311	0.01588		55.4	0.036336	0.1227	0.018011		55.4	0.52618	0.45515	0.018203
	55.6	0.0917	0.332994	0.011782		55.6	0.050578	0.226035	0.015987		55.6	0.03666	0.122797	0.0181		55.6	0.526246	0.455133	0.018659
	55.8	0.091965	0.333781	0.012088		55.8	0.050716	0.226624	0.016024		55.8	0.036405	0.123219	0.017762		55.8	0.526374	0.455635	0.018735
	56	0.092187	0.334962	0.011941		56	0.050801	0.226941	0.016431		56	0.036415	0.123418	0.01797		56	0.526867	0.455816	0.018946
	56.2	0.092296	0.336022	0.01206		56.2	0.050759	0.227348	0.016809		56.2	0.036157	0.123741	0.018343		56.2	0.527075	0.456034	0.019245
	56.4	0.092628	0.33645	0.012172		56.4	0.050404	0.228015	0.01669		56.4	0.035788	0.123966	0.018493		56.4	0.527208	0.456222	0.019619
	56.6	0.092931	0.337182	0.012628		56.6	0.050828	0.228457	0.016462		56.6	0.035507	0.124346	0.018608		56.6	0.527302	0.45633	0.019706
	56.8	0.093205	0.337845	0.012869		56.8	0.051243	0.228916	0.016317		56.8	0.035357	0.124471	0.018546		56.8	0.528105	0.456564	0.019892
	57	0.093279	0.338518	0.012892		57	0.051739	0.229403	0.015993		57	0.035295	0.124655	0.018573		57	0.528341	0.456433	0.019811
	57.2	0.093725	0.339093	0.012847		57.2	0.05217	0.229921	0.01584		57.2	0.035395	0.125171	0.018563		57.2	0.528891	0.456552	0.020234
	57.4	0.093996	0.339896	0.012761		57.4	0.052353	0.230119	0.015402		57.4	0.035705	0.125652	0.018628		57.4	0.529171	0.457086	0.020965
	57.6	0.094453	0.340415	0.012598		57.6	0.052434	0.230739	0.015299		57.6	0.035752	0.125763	0.01865		57.6	0.529599	0.457607	0.021363
	57.8	0.094635	0.341153	0.012295		57.8	0.052487	0.231624	0.01534		57.8	0.035946	0.126029	0.01897		57.8	0.529892	0.458329	0.021477
	58	0.095115	0.341571	0.012096		58	0.052664	0.232318	0.014876		58	0.036054	0.126154	0.018732		58	0.530592	0.458665	0.021492
	58.2	0.095329	0.342275	0.012064		58.2	0.052726	0.232994	0.01506		58.2	0.036188	0.126331	0.018661		58.2	0.530822	0.459062	0.021245
	58.4	0.095282	0.342643	0.012009		58.4	0.053009	0.233545	0.014699		58.4	0.036557	0.126748	0.019052		58.4	0.531057	0.459608	0.020962
	58.6	0.095753	0.343574	0.012008		58.6	0.053292	0.234166	0.014381		58.6	0.036615	0.126955	0.018878		58.6	0.530936	0.459923	0.021061
	58.8	0.096048	0.344605	0.012017		58.8	0.053559	0.235083	0.014462		58.8	0.036743	0.127269	0.019187		58.8	0.531225	0.460457	0.020921
	59	0.096397	0.345414	0.012152		59	0.054009	0.235911	0.014624		59	0.037115	0.12755	0.018957		59	0.531302	0.460666	0.020545
	59.2	0.096657	0.346542	0.011944		59.2	0.054119	0.236344	0.014696		59.2	0.037194	0.127893	0.018954		59.2	0.531338	0.461066	0.020456
	59.4	0.096845	0.347573	0.011909		59.4	0.054037	0.236867	0.014919		59.4	0.037615	0.128855	0.018703		59.4	0.531242	0.461522	0.020647
	59.6	0.0972	0.348451	0.012096		59.6	0.053907	0.237022	0.01481		59.6	0.037775	0.129128	0.018683		59.6	0.531837	0.461826	0.020652
	59.8	0.09739	0.349792	0.012554		59.8	0.054057	0.237528	0.015301		59.8	0.037609	0.129528	0.018545		59.8	0.531938	0.46214	0.020517
	60	0.09807	0.350986	0.012172		60	0.054019	0.237823	0.015984		60	0.038273	0.1299	0.018863		60	0.532389	0.462162	0.020341
	60.2	0.098745	0.351929	0.012499		60.2	0.054088	0.238669	0.016311		60.2	0.038327	0.13056	0.019001		60.2	0.532707	0.462471	0.020262
	60.4	0.099025	0.35262	0.012407		60.4	0.054393	0.239438	0.016503		60.4	0.038258	0.130875	0.018868		60.4	0.533004	0.462338	0.020319
	60.6	0.099427	0.353509	0.012334		60.6	0.054788	0.240005	0.016161		60.6	0.038587	0.131225	0.018906		60.6	0.533478	0.461948	0.020207
	60.8	0.09972	0.35435	0.012207		60.8	0.055324	0.24045	0.016185		60.8	0.03876	0.131654	0.018788		60.8	0.534014	0.46195	0.02032
	61	0.100027	0.35542	0.011854		61	0.055397	0.241207	0.016159		61	0.038837	0.132333	0.018648		61	0.534	0.461954	0.02015
	61.2	0.100357	0.355921	0.011732		61.2	0.055733	0.242202	0.016172		61.2	0.03835	0.132547	0.018541		61.2	0.534325	0.46217	0.020311
	61.4	0.100618	0.356556	0.011667		61.4	0.055653	0.242784	0.016249		61.4	0.038478	0.132746	0.018661		61.4	0.534718	0.462607	0.020341
	61.6	0.10085	0.357103	0.01149		61.6	0.056052	0.243622	0.016097		61.6	0.038582	0.132763	0.018682		61.6	0.534899	0.46303	0.020186
	61.8	0.101017	0.357576	0.011542		61.8	0.056045	0.244463	0.015856		61.8	0.038721	0.133333	0.019088		61.8	0.534888	0.463219	0.020504
	62	0.101122	0.357559	0.01153		62	0.056337	0.245123	0.015311		62	0.038954	0.133694	0.019368		62	0.534932	0.46334	0.020352
	62.2	0.100772	0.358575	0.011741		62.2	0.056327	0.246123	0.015288		62.2	0.039039	0.134459	0.019515		62.2	0.534677	0.463714	0.020247
	62.4	0.100567	0.3594	0.011805		62.4	0.056516	0.246995	0.01516		62.4	0.038907	0.134883	0.020064		62.4	0.534733	0.464142	0.020242
	62.6	0.10123	0.360155	0.012031		62.6	0.056447	0.247416	0.01483		62.6	0.038861	0.135184	0.020408		62.6	0.534941	0.464175	0.02032
	62.8	0.101666	0.360978	0.012013		62.8	0.056419	0.247969	0.014936		62.8	0.038747	0.135839	0.020769		62.8	0.535032	0.464567	0.020306
	63	0.102033	0.361661	0.011955		63	0.056469	0.248574	0.014968		63	0.03888	0.136405	0.020801		63	0.535365	0.464748	0.020697
	63.2	0.102407	0.362368	0.011963		63.2	0.056426	0.248839	0.015238		63.2	0.039141	0.13699	0.020897		63.2	0.535532	0.465276	0.021485
	63.4	0.102851	0.363126	0.012105		63.4	0.056565	0.249113	0.015318		63.4	0.039594	0.137691	0.021079		63.4	0.535502	0.466143	0.021896
	63.6	0.10314	0.363914	0.012692		63.6	0.056779	0.249512	0.015577		63.6	0.039798	0.138045	0.021184		63.6	0.53619	0.466515	0.021945
	63.8	0.10339	0.364702	0.012722		63.8	0.056895	0.249947	0.01616		63.8	0.040202	0.138416	0.021316		63.8	0.536262	0.466992	0.021872
	64	0.103915	0.365601	0.012466		64	0.056777	0.250469	0.016575		64	0.040726	0.138896	0.021466		64	0.536736	0.467209	0.021639
	64.2	0.103758	0.36634	0.012765		64.2	0.056876	0.251162	0.016791		64.2	0.040678	0.139391	0.021549		64.2	0.536867	0.466991	0.021569
	64.4	0.10389	0.36695	0.01232		64.4	0.056913	0.251759	0.016853		64.4	0.040651	0.139532	0.021341		64.4	0.537225	0.466649	0.021654
	64.6	0.103859	0.367542	0.012355		64.6	0.05686	0.252382	0.017003		64.6	0.040831	0.139839	0.021176		64.6	0.537548	0.466788	0.021495
	64.8	0.103961	0.368581	0.012241		64.8	0.057301	0.252954	0.017203		64.8	0.040759	0.139942	0.021346		64.8	0.538018	0.467251	0.021555
	65	0.103827	0.369327	0.012128		65	0.057137	0.253515	0.017319		65	0.040779	0.139989	0.021369		65	0.537942	0.467617	0.021214
	65.2	0.103614	0.369747	0.012337		65.2	0.057304	0.254319	0.017527		65.2	0.0406	0.139951	0.021329		65.2	0.538467	0.467826	0.021105
	65.4	0.103543	0.370601	0.012151		65.4	0.057088	0.254993	0.017647		65.4	0.041068	0.140183	0.0211		65.4	0.538504	0.468242	0.02084
	65.6	0.103573	0.37137	0.011887		65.6	0.057295	0.256083	0.017255		65.6	0.040902	0.1404	0.020861		65.6	0.538775	0.468393	0.020765
	65.8	0.103583	0.371733	0.012005		65.8	0.057565	0.25681	0.01688		65.8	0.040851	0.140811	0.02109		65.8	0.538845	0.46857	0.020585
	66	0.103626	0.372229	0.011591		66	0.05806	0.257394	0.016667		66	0.04082	0.140971	0.02109		66	0.539181	0.469061	0.020325
	66.2	0.103763	0.373239	0.011647		66.2	0.058152	0.258351	0.016623		66.2	0.040451	0.14161	0.020711		66.2	0.53941	0.46941	0.020155
	66.4	0.104318	0.37373	0.011624		66.4	0.05824	0.258935	0.016625		66.4	0.040314	0.141723	0.020964		66.4	0.539586	0.469593	0.020177
	66.6	0.10506	0.374114	0.011545		66.6	0.058441	0.259228	0.016551		66.6	0.04021	0.14223	0.02082		66.6	0.539895	0.469763	0.020506
	66.8	0.10582	0.374732	0.011474		66.8	0.058793	0.259708	0.016415		66.8	0.040206	0.142847	0.020817		66.8	0.539895	0.47011	0.020766
	67	0.106443	0.374967	0.011482		67	0.058957	0.26038	0.016502		67	0.040354	0.143262	0.020555		67	0.54027	0.470692	0.021081
	67.2	0.107017	0.37532	0.01171		67.2	0.059177	0.260877	0.016711		67.2	0.040487	0.143921	0.02062		67.2	0.540579	0.471093	0.021115
	67.4	0.107528	0.376167	0.011931		67.4	0.059404	0.261101	0.01676		67.4	0.040526	0.14441	0.020508		67.4	0.540778	0.471752	0.021021
	67.6	0.107723	0.376666	0.012463		67.6	0.05953	0.261435	0.016978		67.6	0.040727	0.144793	0.020398		67.6	0.540955	0.471898	0.021101
	67.8	0.108161	0.377031	0.012506		67.8	0.059621	0.261754	0.017122		67.8	0.04082	0.145271	0.020426		67.8	0.540969	0.472269	0.021189
	68	0.108553	0.377908	0.013104		68	0.059858	0.262567	0.016978		68	0.04073	0.145567	0.020131		68	0.540876	0.472281	0.02151
	68.2	0.108807	0.378274	0.013366		68.2	0.059947	0.263007	0.017195		68.2	0.040934	0.145946	0.020215		68.2	0.540794	0.4722	0.021755
	68.4	0.109426	0.378773	0.013496		68.4	0.06019	0.263801	0.017327		68.4	0.041159	0.146104	0.020128		68.4	0.541047	0.472721	0.022049
	68.6	0.109654	0.379682	0.01417		68.6	0.060398	0.264223	0.017703		68.6	0.041414	0.146664	0.02013		68.6	0.541544	0.473244	0.022114
	68.8	0.109871	0.380877	0.014312		68.8	0.060715	0.264961	0.017467		68.8	0.041761	0.14707	0.020342		68.8	0.541561	0.473429	0.022268
	69	0.10992	0.381816	0.014438		69	0.060477	0.265885	0.01764		69	0.041995	0.147489	0.020543		69	0.541617	0.473533	0.022109
	69.2	0.110219	0.382602	0.014172		69.2	0.060325	0.267183	0.017776		69.2	0.042251	0.148177	0.02024		69.2	0.541963	0.473715	0.022206
	69.4	0.110169	0.383451	0.013832		69.4	0.060238	0.26813	0.017781		69.4	0.042471	0.148533	0.01998		69.4	0.541992	0.474003	0.021784
	69.6	0.110691	0.384134	0.014241		69.6	0.060496	0.268799	0.017396		69.6	0.042435	0.148945	0.020247		69.6	0.542743	0.473956	0.021602
	69.8	0.111015	0.384918	0.014272		69.8	0.060843	0.269139	0.017321		69.8	0.042797	0.14921	0.020058		69.8	0.543141	0.47417	0.021261
	70	0.110968	0.385708	0.014088		70	0.060645	0.270002	0.017621		70	0.042922	0.149464	0.020017		70	0.543573	0.474633	0.020987
	70.2	0.111009	0.386549	0.014073		70.2	0.060487	0.270678	0.017478		70.2	0.043004	0.149805	0.019814		70.2	0.543808	0.474939	0.020514
	70.4	0.11087	0.387293	0.014244		70.4	0.060383	0.271133	0.017578		70.4	0.043234	0.150024	0.020123		70.4	0.543857	0.475014	0.02053
	70.6	0.111015	0.387911	0.01395		70.6	0.060191	0.271562	0.017576		70.6	0.043435	0.150707	0.020087		70.6	0.543964	0.475181	0.020378
[truncated: 2,646 more rows]

## Sheet: Fig S10b
		ACS101				ACS101 Y100fW				ACS101 HC/VRC01 LC				VRC01
[truncated: 12 more rows]

## Sheet: Fig S10c
		ACS101													ACS102													ACS103													2G12
[truncated: 3,001 more rows]
[truncated: 26 more columns]
